# Supplementary material for: αT-catenin in restricted brain cell types and its potential connection to autism
Source: J Mol Psychiatry. 2016 Jun 21;4:2. doi: 10.1186/s40303-016-0017-9 (PMC4915096; doi:10.1186/s40303-016-0017-9)
Supplement: Additional file 2: — Full αT-cat KO vs. WT RNA-sequencing results and analysis (Additional File 1.xls). This file contains the list of genes identified by the RNA-sequencing analysis, along with the analysis of important signaling and disease relevant pathways implicated by those genes identified. (XLS 454 kb) [file 40303_2016_17_MOESM2_ESM.xls]

## Sheet: 99 gene signature
Gene.Name	Row.names	logFC	logCPM	PValue.cmn	FDR.cmn	PValue.tgw	FDR.tgw	Cmn.Disp	Tgw.Disp	UpDown.Cmn	UpDown.Tgw	WT_R1	WT_R2	WT_R3	KO_R1	KO_R2	KO_R3	Description
Gabra2	ENSMUSG00000000560	0.94646	4.24645	5.7827e-07	0.000506788	2.15218e-07	0.00829902	0.0176536	0.0158828	1	1	103	94	104	248	151	154	gamma-aminobutyric acid (GABA) A receptor, subunit alpha 2 [Source:MGI Symbol;Acc:MGI:95614]
Hmcn1	ENSMUSG00000066842	1.07246	2.24375	6.6481e-05	0.0324503	0.000610232	0.984984	0.0176536	0.0346874	1	0	19	19	30	61	30	45	hemicentin 1 [Source:MGI Symbol;Acc:MGI:2685047]
Hif3a	ENSMUSG00000004328	1.94745	3.03289	2.60211e-16	1.67233e-12	0.00270389	1	0.0176536	0.242148	1	0	31	20	26	240	19	38	hypoxia inducible factor 3, alpha subunit [Source:MGI Symbol;Acc:MGI:1859778]
Mybpc1	ENSMUSG00000020061	0.754303	6.33412	5.22143e-06	0.00359542	0.0140264	1	0.0176536	0.0640539	1	0	342	462	579	1262	362	686	myosin binding protein C, slow-type [Source:MGI Symbol;Acc:MGI:1336213]
AA465934	ENSMUSG00000093483	1.0039	2.8828	1.64557e-05	0.00994606	0.012909	1	0.0176536	0.0856572	1	0	42	29	41	139	39	40	expressed sequence AA465934 [Source:MGI Symbol;Acc:MGI:2671018]
Fam107a	ENSMUSG00000021750	0.658768	9.89027	3.04586e-05	0.0167788	0.00338093	1	0.0176536	0.0358124	1	0	5766	5194	6277	14811	6193	5726	family with sequence similarity 107, member A [Source:MGI Symbol;Acc:MGI:3041256]
Fam117a	ENSMUSG00000038893	0.710068	4.66613	9.20603e-05	0.0424501	0.00307514	1	0.0176536	0.0345392	1	0	153	138	157	378	152	180	family with sequence similarity 117, member A [Source:MGI Symbol;Acc:MGI:2144564]
Gm11223	ENSMUSG00000046341	0.681875	5.22681	9.24719e-05	0.0424501	0.0435285	1	0.0176536	0.0745764	1	0	263	182	231	696	193	181	predicted gene 11223 [Source:MGI Symbol;Acc:MGI:3651631]
Sln	ENSMUSG00000042045	1.23942	1.59547	9.95834e-05	0.0444838	0.00544277	1	0.0176536	0.0788146	1	0	16	7	16	51	13	24	sarcolipin [Source:MGI Symbol;Acc:MGI:1913652]
Il33	ENSMUSG00000024810	-0.560585	5.25333	0.00113996	0.285418	5.16838e-05	0.181865	0.0176536	0.0100609	0	0	387	321	354	266	221	191	interleukin 33 [Source:MGI Symbol;Acc:MGI:1924375]
Trim36	ENSMUSG00000033949	-0.831625	2.56997	0.000619788	0.18244	0.000548145	0.962817	0.0176536	0.0168596	0	0	67	49	55	36	32	22	tripartite motif-containing 36 [Source:MGI Symbol;Acc:MGI:106264]
Aspa	ENSMUSG00000020774	-0.607265	4.39121	0.00108379	0.274947	0.000549311	0.962817	0.0176536	0.0152938	0	0	263	160	172	134	123	105	aspartoacylase [Source:MGI Symbol;Acc:MGI:87914]
Gda	ENSMUSG00000058624	-1.506	0.889603	0.000173158	0.0654621	0.000626973	0.984984	0.0176536	0.0396032	0	0	18	12	25	9	4	5	guanine deaminase [Source:MGI Symbol;Acc:MGI:95678]
Lmo3	ENSMUSG00000030226	-1.35812	1.40404	0.000121774	0.0510404	0.0017741	1	0.0176536	0.0598423	0	0	43	14	24	8	14	7	LIM domain only 3 [Source:MGI Symbol;Acc:MGI:102810]
Basp1	ENSMUSG00000045763	-0.750509	3.81977	0.000123297	0.0511233	0.0181863	1	0.0176536	0.0630573	0	0	203	72	142	127	53	53	brain abundant, membrane attached signal protein 1 [Source:MGI Symbol;Acc:MGI:1917600]
Msx1	ENSMUSG00000048450	-1.006	2.49506	0.000127125	0.0521495	0.112899	1	0.0176536	0.201715	0	0	120	32	21	15	18	44	homeobox, msh-like 1 [Source:MGI Symbol;Acc:MGI:97168]
Folr1	ENSMUSG00000001827	-0.935982	2.91474	0.000134869	0.0540397	0.487681	1	0.0176536	0.903366	0	0	190	44	0	9	5	92	folate receptor 1 (adult) [Source:MGI Symbol;Acc:MGI:95568]
Ighm	ENSMUSG00000076617	-0.978768	2.47261	0.000135937	0.0540397	0.00288483	1	0.0176536	0.0440047	0	0	89	38	40	28	30	20	immunoglobulin heavy constant mu [Source:MGI Symbol;Acc:MGI:96448]
Sertm1	ENSMUSG00000056306	-1.64522	0.757995	0.00014501	0.0568259	0.00134431	1	0.0176536	0.065666	0	0	26	7	18	9	3	3	serine rich and transmembrane domain containing 1 [Source:MGI Symbol;Acc:MGI:3607715]
Kcnh5	ENSMUSG00000034402	-5.21548	-0.817125	0.000157934	0.0602979	0.00076669	1	0.0176536	0.107066	0	0	5	1	8	0	0	0	potassium voltage-gated channel, subfamily H (eag-related), member 5 [Source:MGI Symbol;Acc:MGI:3584508]
Myo5b	ENSMUSG00000025885	-1.60698	0.738253	0.00020634	0.075778	0.0049463	1	0.0176536	0.10712	0	0	31	8	11	7	1	7	myosin VB [Source:MGI Symbol;Acc:MGI:106598]
Lars2	ENSMUSG00000035202	0.599218	7.05529	0.000217309	0.0790531	0.0651941	1	0.0176536	0.0735564	0	0	720	1013	709	1283	1754	501	leucyl-tRNA synthetase, mitochondrial [Source:MGI Symbol;Acc:MGI:2142973]
Gm15337	ENSMUSG00000085289	2.1423	0.107719	0.000245556	0.0884941	0.000926872	1	0.0176536	0.0734894	0	0	3	3	1	5	14	11	predicted gene 15337 [Source:MGI Symbol;Acc:MGI:3705103]
Gm15564	ENSMUSG00000086324	0.661072	4.64447	0.000265481	0.0939193	0.0706789	1	0.0176536	0.08772	0	0	136	176	135	214	360	93	predicted gene 15564 [Source:MGI Symbol;Acc:MGI:3783013]
Ngef	ENSMUSG00000026259	-0.753965	3.43019	0.00030073	0.105422	0.0022276	1	0.0176536	0.0297576	0	0	129	62	122	70	52	51	neuronal guanine nucleotide exchange factor [Source:MGI Symbol;Acc:MGI:1858414]
Tacr1	ENSMUSG00000030043	-5.21363	-0.818083	0.000304645	0.105832	0.00143008	1	0.0176536	0.186274	0	0	6	0	8	0	0	0	tachykinin receptor 1 [Source:MGI Symbol;Acc:MGI:98475]
Slc37a1	ENSMUSG00000024036	-1.06877	1.90681	0.000342117	0.11563	0.00284741	1	0.0176536	0.0402206	0	0	49	37	25	13	23	13	solute carrier family 37 (glycerol-3-phosphate transporter), member 1 [Source:MGI Symbol;Acc:MGI:2446181]
Abca4	ENSMUSG00000028125	-0.886883	2.80587	0.000344843	0.11563	0.359698	1	0.0176536	0.482732	0	0	164	35	14	15	4	82	ATP-binding cassette, sub-family A (ABC1), member 4 [Source:MGI Symbol;Acc:MGI:109424]
Gpx3	ENSMUSG00000018339	-0.826005	2.92044	0.00035263	0.117222	0.0440983	1	0.0176536	0.0914342	0	0	129	26	70	45	42	29	glutathione peroxidase 3 [Source:MGI Symbol;Acc:MGI:105102]
Birc7	ENSMUSG00000038840	1.9199	0.243287	0.000381109	0.123631	0.00110884	1	0.0176536	0.0487507	0	0	2	2	5	13	6	14	baculoviral IAP repeat-containing 7 (livin) [Source:MGI Symbol;Acc:MGI:2676458]
Gpc5	ENSMUSG00000022112	-0.700519	3.75097	0.000381527	0.123631	0.00353627	1	0.0176536	0.030642	0	0	167	97	124	108	73	44	glypican 5 [Source:MGI Symbol;Acc:MGI:1194894]
Aqp1	ENSMUSG00000004655	-0.927792	2.60251	0.000434005	0.139464	0.478372	1	0.0176536	0.775735	0	0	154	28	4	5	2	78	aquaporin 1 [Source:MGI Symbol;Acc:MGI:103201]
Clic6	ENSMUSG00000022949	-0.63549	4.83538	0.000439369	0.140021	0.185262	1	0.0176536	0.145014	0	0	535	205	102	110	102	263	chloride intracellular channel 6 [Source:MGI Symbol;Acc:MGI:2146607]
Cpne6	ENSMUSG00000022212	-0.766828	3.1311	0.000557668	0.173627	0.0028182	1	0.0176536	0.0288837	0	0	111	51	92	48	45	45	copine VI [Source:MGI Symbol;Acc:MGI:1334445]
Crb2	ENSMUSG00000035403	-1.00695	1.89758	0.000558329	0.173627	0.0500799	1	0.0176536	0.142706	0	0	74	16	21	30	9	12	crumbs homolog 2 (Drosophila) [Source:MGI Symbol;Acc:MGI:2679260]
Kcnk5	ENSMUSG00000023243	-2.30489	-0.0263256	0.000577762	0.176124	0.00109529	1	0.0176536	0.0413868	0	0	13	7	8	0	3	2	potassium channel, subfamily K, member 5 [Source:MGI Symbol;Acc:MGI:1336175]
Sgk1	ENSMUSG00000019970	0.56496	6.5061	0.000582765	0.176124	0.0387949	1	0.0176536	0.0509838	0	0	609	530	579	1508	462	538	serum/glucocorticoid regulated kinase 1 [Source:MGI Symbol;Acc:MGI:1340062]
Crh	ENSMUSG00000049796	-5.10097	-0.879059	0.000589196	0.176124	0.00929395	1	0.0176536	0.504679	0	0	12	0	1	0	0	0	corticotropin releasing hormone [Source:MGI Symbol;Acc:MGI:88496]
Emid1	ENSMUSG00000034164	0.737894	3.28881	0.000625739	0.182796	0.015836	1	0.0176536	0.0472732	0	0	55	44	69	147	63	60	EMI domain containing 1 [Source:MGI Symbol;Acc:MGI:2155091]
Tnni3	ENSMUSG00000035458	1.11118	1.36266	0.000686416	0.197529	0.00341604	1	0.0176536	0.0442661	0	0	22	6	7	31	22	18	troponin I, cardiac 3 [Source:MGI Symbol;Acc:MGI:98783]
Pxdn	ENSMUSG00000020674	-0.661336	4.06716	0.000694217	0.198294	0.0466194	1	0.0176536	0.0658463	0	0	214	113	154	68	147	62	peroxidasin homolog (Drosophila) [Source:MGI Symbol;Acc:MGI:1916925]
F2r	ENSMUSG00000048376	0.787819	2.80933	0.000791457	0.221155	0.0407919	1	0.0176536	0.0760566	0	0	42	31	44	110	26	58	coagulation factor II (thrombin) receptor [Source:MGI Symbol;Acc:MGI:101802]
Gm4189	ENSMUSG00000092384	-1.82354	0.292572	0.000816449	0.2248	0.00182362	1	0.0176536	0.0423291	0	0	11	9	15	1	3	5	predicted gene 4189 [Source:MGI Symbol;Acc:MGI:3782365]
Pnpla7	ENSMUSG00000036833	0.615136	4.46676	0.000820651	0.2248	0.00609001	1	0.0176536	0.0285488	0	0	149	123	135	309	158	133	patatin-like phospholipase domain containing 7 [Source:MGI Symbol;Acc:MGI:2385325]
Kctd4	ENSMUSG00000046523	-1.04266	1.64043	0.000839987	0.228104	0.00111891	1	0.0176536	0.0209222	0	0	31	27	32	18	13	10	potassium channel tetramerisation domain containing 4 [Source:MGI Symbol;Acc:MGI:1914766]
F5	ENSMUSG00000026579	-0.795981	3.08235	0.000865564	0.23237	0.494521	1	0.0176536	0.651146	0	0	208	43	5	10	7	110	coagulation factor V [Source:MGI Symbol;Acc:MGI:88382]
Clec7a	ENSMUSG00000079293	-1.27384	1.16772	0.000867749	0.23237	0.0145871	1	0.0176536	0.0919959	0	0	33	17	16	2	15	8	C-type lectin domain family 7, member a [Source:MGI Symbol;Acc:MGI:1861431]
En1	ENSMUSG00000058665	0.849645	2.50086	0.000956355	0.252589	0.108168	1	0.0176536	0.139639	0	0	19	31	40	104	37	18	engrailed 1 [Source:MGI Symbol;Acc:MGI:95389]
Zcchc12	ENSMUSG00000036699	-0.632429	4.10762	0.000969887	0.253229	0.0172997	1	0.0176536	0.0413881	0	0	256	92	149	129	78	89	zinc finger, CCHC domain containing 12 [Source:MGI Symbol;Acc:MGI:1919943]
Tmem150b	ENSMUSG00000046456	2.95206	-0.560701	0.000981124	0.253229	0.00149861	1	0.0176536	0.0462526	0	0	1	1	0	8	5	4	transmembrane protein 150B [Source:MGI Symbol;Acc:MGI:2679718]
Fam19a1	ENSMUSG00000059187	-1.31933	0.897114	0.000986836	0.253229	0.0149294	1	0.0176536	0.105336	0	0	29	6	19	12	2	6	family with sequence similarity 19, member A1 [Source:MGI Symbol;Acc:MGI:2443695]
Angptl6	ENSMUSG00000038742	0.751631	2.85438	0.000991255	0.253229	0.00403964	1	0.0176536	0.0306253	0	0	58	32	34	68	79	47	angiopoietin-like 6 [Source:MGI Symbol;Acc:MGI:1917976]
Camkv	ENSMUSG00000032936	-0.676945	3.47411	0.000991612	0.253229	0.0312187	1	0.0176536	0.0582816	0	0	141	61	116	102	52	34	CaM kinase-like vesicle-associated [Source:MGI Symbol;Acc:MGI:2384296]
Slc5a5	ENSMUSG00000000792	-0.822468	2.61434	0.00114727	0.285418	0.0309666	1	0.0176536	0.0672046	0	0	101	36	42	24	31	37	solute carrier family 5 (sodium iodide symporter), member 5 [Source:MGI Symbol;Acc:MGI:2149330]
Meis2	ENSMUSG00000027210	-1.8151	2.91702	4.57868e-14	2.52226e-10	2.92164e-06	0.0538843	0.0176536	0.0779233	-1	0	141	37	93	35	16	20	Meis homeobox 2 [Source:MGI Symbol;Acc:MGI:108564]
Baiap3	ENSMUSG00000047507	-2.00595	2.40422	1.23438e-13	5.94986e-10	6.57046e-06	0.0538843	0.0176536	0.0980532	-1	0	93	23	75	24	12	8	BAI1-associated protein 3 [Source:MGI Symbol;Acc:MGI:2685783]
AW551984	ENSMUSG00000038112	-2.62979	1.2882	2.18518e-11	5.61751e-08	6.98689e-06	0.0538843	0.0176536	0.127339	-1	0	39	9	40	9	2	2	expressed sequence AW551984 [Source:MGI Symbol;Acc:MGI:2143322]
Dgkk	ENSMUSG00000062393	-5.79101	-0.472086	1.70849e-06	0.00138004	4.20627e-06	0.0538843	0.0176536	0.0493819	-1	0	6	6	9	0	0	0	diacylglycerol kinase kappa [Source:MGI Symbol;Acc:MGI:3580254]
Gabra5	ENSMUSG00000055078	-2.21767	1.15325	1.89116e-08	2.27891e-05	1.01323e-05	0.0651187	0.0176536	0.0876673	-1	0	39	12	25	11	3	1	gamma-aminobutyric acid (GABA) A receptor, subunit alpha 5 [Source:MGI Symbol;Acc:MGI:95617]
Nrgn	ENSMUSG00000053310	-2.67856	3.05635	6.87683e-27	2.65177e-22	2.76637e-05	0.152391	0.0176536	0.235232	-1	0	47	39	235	26	15	7	neurogranin [Source:MGI Symbol;Acc:MGI:1927184]
Kcnc2	ENSMUSG00000035681	-1.23007	3.33564	1.39556e-08	1.73594e-05	3.64416e-05	0.175653	0.0176536	0.046551	-1	0	148	55	125	58	37	35	potassium voltage gated channel, Shaw-related subfamily, member 2 [Source:MGI Symbol;Acc:MGI:96668]
Gpr26	ENSMUSG00000040125	-1.51252	3.31101	1.00765e-11	2.98893e-08	4.68676e-05	0.181865	0.0176536	0.0760386	-1	0	99	60	175	31	37	41	G protein-coupled receptor 26 [Source:MGI Symbol;Acc:MGI:2441758]
Slc6a11	ENSMUSG00000030307	-0.726369	6.19805	1.1341e-05	0.00716916	5.18791e-05	0.181865	0.0176536	0.0210878	-1	0	819	477	865	513	357	357	solute carrier family 6 (neurotransmitter transporter, GABA), member 11 [Source:MGI Symbol;Acc:MGI:95630]
Slc17a6	ENSMUSG00000030500	-1.19031	4.15506	5.00652e-10	9.65283e-07	0.000248941	0.685673	0.0176536	0.0659221	-1	0	256	88	239	123	65	52	solute carrier family 17 (sodium-dependent inorganic phosphate cotransporter), member 6 [Source:MGI Symbol;Acc:MGI:2156052]
Pak6	ENSMUSG00000074923	-1.42694	1.53495	2.13193e-05	0.012456	0.000295455	0.759535	0.0176536	0.0416865	-1	0	34	17	39	9	12	10	p21 protein (Cdc42/Rac)-activated kinase 6 [Source:MGI Symbol;Acc:MGI:2679420]
Shox2	ENSMUSG00000027833	-3.64138	0.365328	3.53842e-09	5.68522e-06	0.000475569	0.962817	0.0176536	0.371973	-1	0	7	3	34	3	0	0	short stature homeobox 2 [Source:MGI Symbol;Acc:MGI:1201673]
Cbln2	ENSMUSG00000024647	-2.04588	1.11562	1.41556e-07	0.000143646	0.000537609	0.962817	0.0176536	0.139932	-1	0	32	5	35	8	4	4	cerebellin 2 precursor protein [Source:MGI Symbol;Acc:MGI:88282]
Vip	ENSMUSG00000019772	-3.4947	-0.128342	3.68771e-06	0.00263336	0.000510112	0.962817	0.0176536	0.229505	-1	0	10	1	17	2	0	0	vasoactive intestinal polypeptide [Source:MGI Symbol;Acc:MGI:98933]
Tacr3	ENSMUSG00000028172	-3.14426	-0.35219	0.000106392	0.0460963	0.000472866	0.962817	0.0176536	0.0908099	-1	0	13	2	7	1	0	1	tachykinin receptor 3 [Source:MGI Symbol;Acc:MGI:892968]
Tac1	ENSMUSG00000061762	-1.78285	1.01696	1.15335e-05	0.00717329	0.000638588	0.984984	0.0176536	0.0823464	-1	0	29	8	27	3	6	8	tachykinin 1 [Source:MGI Symbol;Acc:MGI:98474]
Hba-a2	ENSMUSG00000069917	-1.32949	4.70629	4.08411e-13	1.74986e-09	0.0145979	1	0.0176536	0.19889	-1	0	76	569	176	94	136	91	hemoglobin alpha, adult chain 2 [Source:MGI Symbol;Acc:MGI:96016]
Hbb-b1	ENSMUSG00000052305	-1.07126	7.82167	2.99202e-11	7.21094e-08	0.0307561	1	0.0176536	0.170286	-1	0	915	4702	1165	819	1415	912	hemoglobin, beta adult major chain [Source:MGI Symbol;Acc:MGI:96021]
Alas2	ENSMUSG00000025270	-1.41154	3.45439	3.78072e-11	8.09936e-08	0.0184991	1	0.0176536	0.233037	-1	0	41	255	53	39	57	32	aminolevulinic acid synthase 2, erythroid [Source:MGI Symbol;Acc:MGI:87990]
Kl	ENSMUSG00000058488	-1.23244	4.71777	4.15732e-11	8.43739e-08	0.234816	1	0.0176536	0.646757	-1	0	757	149	13	26	16	282	klotho [Source:MGI Symbol;Acc:MGI:1101771]
Sst	ENSMUSG00000004366	-1.57104	2.49822	1.16266e-09	2.06439e-06	0.00377896	1	0.0176536	0.171872	-1	0	121	17	56	35	17	8	somatostatin [Source:MGI Symbol;Acc:MGI:98326]
Ttr	ENSMUSG00000061808	-0.964645	10.5605	1.17778e-09	2.06439e-06	0.466726	1	0.0176536	1.12983	-1	0	42035	8996	184	405	267	20022	transthyretin [Source:MGI Symbol;Acc:MGI:98865]
Dlk1	ENSMUSG00000040856	-2.14827	1.4975	5.07635e-09	7.52882e-06	0.0563082	1	0.0176536	0.606065	-1	0	82	2	16	2	1	17	delta-like 1 homolog (Drosophila) [Source:MGI Symbol;Acc:MGI:94900]
Miat	ENSMUSG00000097767	-1.08028	4.54362	6.62678e-09	9.46428e-06	0.00491108	1	0.0176536	0.0935352	-1	0	451	83	231	103	122	98	myocardial infarction associated transcript (non-protein coding) [Source:MGI Symbol;Acc:MGI:2444886]
Enpp2	ENSMUSG00000022425	-0.886508	9.33443	2.4475e-08	2.77582e-05	0.223425	1	0.0176536	0.363158	-1	0	16125	3918	1186	1613	834	7045	ectonucleotide pyrophosphatase/phosphodiesterase 2 [Source:MGI Symbol;Acc:MGI:1321390]
Kcne2	ENSMUSG00000039672	-1.22088	3.08636	2.82749e-07	0.000265929	0.360502	1	0.0176536	0.915417	-1	0	243	38	3	4	2	98	potassium voltage-gated channel, Isk-related subfamily, gene 2 [Source:MGI Symbol;Acc:MGI:1891123]
Ndst4	ENSMUSG00000027971	-3.187	0.0403354	1.24622e-06	0.0010679	0.00103617	1	0.0176536	0.288719	-1	0	3	5	24	2	1	0	N-deacetylase/N-sulfotransferase (heparin glucosaminyl) 4 [Source:MGI Symbol;Acc:MGI:1932545]
Tcf7l2	ENSMUSG00000024985	-0.958922	3.40086	4.68427e-06	0.00328419	0.0168879	1	0.0176536	0.101066	-1	0	70	61	185	65	57	33	transcription factor 7 like 2, T cell specific, HMG box [Source:MGI Symbol;Acc:MGI:1202879]
Igfn1	ENSMUSG00000051985	-2.02584	0.859901	5.3566e-06	0.00362378	0.114773	1	0.0176536	0.771002	-1	0	46	13	0	2	0	11	immunoglobulin-like and fibronectin type III domain containing 1 [Source:MGI Symbol;Acc:MGI:3045352]
Igfbp2	ENSMUSG00000039323	-0.810293	5.08701	5.70552e-06	0.00379329	0.215202	1	0.0176536	0.270696	-1	0	849	162	70	103	108	310	insulin-like growth factor binding protein 2 [Source:MGI Symbol;Acc:MGI:96437]
Sncg	ENSMUSG00000023064	-1.20764	2.30071	6.50576e-06	0.00425201	0.0482213	1	0.0176536	0.20946	-1	0	122	20	16	30	17	15	synuclein, gamma [Source:MGI Symbol;Acc:MGI:1298397]
Crhr2	ENSMUSG00000003476	-2.34913	0.514843	8.75368e-06	0.00562585	0.0313639	1	0.0176536	0.454254	-1	0	35	5	6	0	0	8	corticotropin releasing hormone receptor 2 [Source:MGI Symbol;Acc:MGI:894312]
Lhx9	ENSMUSG00000019230	-1.40224	1.36243	1.65076e-05	0.00994606	0.0253334	1	0.0176536	0.230486	-1	0	14	12	52	20	4	4	LIM homeobox protein 9 [Source:MGI Symbol;Acc:MGI:1316721]
Tmprss3	ENSMUSG00000024034	-1.56868	1.30655	1.72578e-05	0.0102381	0.00470385	1	0.0176536	0.123588	-1	0	30	36	11	3	13	8	transmembrane protease, serine 3 [Source:MGI Symbol;Acc:MGI:2155445]
Car12	ENSMUSG00000032373	-0.948809	3.35933	2.21634e-05	0.0124915	0.382619	1	0.0176536	0.619936	-1	0	257	61	6	11	10	123	carbonic anyhydrase 12 [Source:MGI Symbol;Acc:MGI:1923709]
Rasgrf2	ENSMUSG00000021708	-0.973452	2.8384	3.23021e-05	0.0175437	0.00182182	1	0.0176536	0.0486093	-1	0	88	37	91	48	26	29	RAS protein-specific guanine nucleotide-releasing factor 2 [Source:MGI Symbol;Acc:MGI:109137]
Six3	ENSMUSG00000038805	-3.81767	-0.468941	3.38088e-05	0.0175553	0.00299083	1	0.0176536	0.375712	-1	0	1	3	16	0	1	0	sine oculis-related homeobox 3 [Source:MGI Symbol;Acc:MGI:102764]
Cartpt	ENSMUSG00000021647	-3.86468	-0.439454	3.38088e-05	0.0175553	0.00916053	1	0.0176536	0.553667	-1	0	19	2	0	1	0	0	CART prepropeptide [Source:MGI Symbol;Acc:MGI:1351330]
Cpne5	ENSMUSG00000024008	-1.94281	0.587327	3.41446e-05	0.0175553	0.00397285	1	0.0176536	0.164065	-1	0	14	4	28	7	2	2	copine V [Source:MGI Symbol;Acc:MGI:2385908]
1500015O10Rik	ENSMUSG00000026051	-0.777452	4.43954	3.75536e-05	0.019054	0.326847	1	0.0176536	0.377317	-1	0	550	109	20	76	48	214	RIKEN cDNA 1500015O10 gene [Source:MGI Symbol;Acc:MGI:1926146]
Mfrp	ENSMUSG00000034739	-1.13516	2.3665	5.3632e-05	0.0265142	0.410789	1	0.0176536	0.894794	-1	0	132	30	1	2	3	60	membrane-type frizzled-related protein [Source:MGI Symbol;Acc:MGI:2385957]
Gabrq	ENSMUSG00000031344	-2.60648	-0.0651842	6.79087e-05	0.0327328	0.00170095	1	0.0176536	0.142964	-1	0	15	2	11	4	0	0	gamma-aminobutyric acid (GABA) A receptor, subunit theta [Source:MGI Symbol;Acc:MGI:1888498]
Tmem72	ENSMUSG00000048108	-1.28768	1.80032	7.49485e-05	0.0356801	0.280444	1	0.0176536	0.666987	-1	0	91	16	3	3	2	35	transmembrane protein 72 [Source:MGI Symbol;Acc:MGI:2442707]
D430019H16Rik	ENSMUSG00000094910	-1.18071	1.79116	9.42061e-05	0.0427374	0.00214386	1	0.0176536	0.0526958	-1	0	50	16	39	20	13	10	RIKEN cDNA D430019H16 gene [Source:MGI Symbol;Acc:MGI:2443127]
Slit1	ENSMUSG00000025020	-1.83372	0.518439	0.000112111	0.0475067	0.00359521	1	0.0176536	0.114601	-1	0	22	3	18	6	3	2	slit homolog 1 (Drosophila) [Source:MGI Symbol;Acc:MGI:1315203]
	**Gray highlighted boxes denote 11 genes curated by FDR using Tagwise approach of 0.2 (20% chance of false positive)

## Sheet: Analysis parameters
© 2000-2016 QIAGEN. All rights reserved.
Analysis Details for VIB1-VIB->FVR->CombResults_all_WTvsKO_FvR_curated - 2016-01-07 12:05 PM
Workspace	VIB1-VIB
Project	FVR
Analysis	CombResults_all_WTvsKO_FvR_curated - 2016-01-07 12:05 PM
Date	Thu Jan 07 03:03:58 PST 2016
Analysis ID	12776469
Analysis Settings
Cutoff before duplicate resolution	true
Resolve duplicate on	logfoldchange
Color using	logfoldchange
Cutoff for logfoldchange	--
Cutoff for pvalue	--
Cutoff for qvalue	--
Reference set	Ingenuity Knowledge Base (Genes Only)
Relationship to include	Direct and Indirect
Includes Endogenous Chemicals	Yes
Optional Analyses
Filter Summary
Consider only relationships where
confidence = Experimentally Observed
Analysis Ready Molecules for VIB1-VIB->FVR->CombResults_all_WTvsKO_FvR_curated - 2016-01-07 12:05 PM
ID	Symbol	Exp Log Ratio	Exp p-value	Exp False Discovery Rate (q-value)
AA465934	AA465934	1.00390346191378	1.64556779688238E-5	0.00994606456407442
Abca4	ABCA4	-0.886883399287747	3.44842537632793E-4	0.115630200814418
Alas2	ALAS2	-1.41153804758701	3.78072212742065E-11	8.09935699752598E-8
Angptl6	ANGPTL6	0.751631335630165	9.91254953242434E-4	0.253228704691897
Aqp1	AQP1	-0.927792370754336	4.34005472557776E-4	0.13946404189417
Aspa	ASPA	-0.607265460934771	0.00108378843543188	0.274947143807163
AW551984	AW551984	-2.62978698776374	2.18517993543331E-11	5.61751489934959E-8
Baiap3	BAIAP3	-2.00595087612351	1.23437900480776E-13	5.94986110054903E-10
Basp1	BASP1	-0.750508718632631	1.23297393746976E-4	0.0511233419384638
Birc7	BIRC7	1.91989827108717	3.81108875879141E-4	0.123630802337484
1500015O10Rik	C2orf40	-0.777452286678941	3.75535637105559E-5	0.0190539864505625
Car12	CA12	-0.948809042676207	2.21634294302272E-5	0.0124914914549063
Camkv	CAMKV	-0.676945386858954	9.91611587056259E-4	0.253228704691897
Cartpt	CARTPT	-3.86467948080142	3.38088095480277E-5	0.0175553387468791
Cbln2	CBLN2	-2.04588069875267	1.41556032321246E-7	1.43645846377357E-4
Clec7a	CLEC7A	-1.27383650900956	8.67749473337342E-4	0.23237005167612
Clic6	CLIC6	-0.635489502788887	4.39368806474661E-4	0.140020665673301
Cpne5	CPNE5	-1.9428129082961	3.41446125882609E-5	0.0175553387468791
Cpne6	CPNE6	-0.766828131314902	5.57668430849906E-4	0.173626689603667
Crb2	CRB2	-1.00695397140837	5.5832860949806E-4	0.173626689603667
Crh	CRH	-5.10097383439983	5.89195904145768E-4	0.176123901238488
Crhr2	CRHR2	-2.34913305175185	8.75368263952067E-6	0.00562584593770928
D430019H16Rik	D430019H16Rik	-1.18070880909613	9.42061441799747E-5	0.0427374485379295
Dgkk	DGKK	-5.79100622061851	1.70848719784411E-6	0.00138004297182331
Dlk1	DLK1	-2.14826678550649	5.07635373958917E-9	7.52881832893453E-6
Emid1	EMID1	0.737894148734877	6.25739273748731E-4	0.18279645556837
En1	EN1	0.849644891418003	9.56354558308288E-4	0.252588959746068
Enpp2	ENPP2	-0.886507812929646	2.44749884985639E-8	2.7758236220386E-5
F2r	F2R	0.7878185617867	7.9145681625625E-4	0.221154828200415
F5	F5	-0.795980537242165	8.65563811172972E-4	0.23237005167612
Fam107a	FAM107A	0.658768478826629	3.04586133910282E-5	0.0167787798710206
Fam117a	FAM117A	0.71006750232652	9.20603018076357E-5	0.0424501181147589
Fam19a1	FAM19A1	-1.31933490868315	9.86835787921441E-4	0.253228704691897
Folr1	FOLR1	-0.935982292477488	1.3486915938758E-4	0.0540396702684346
Gabra2	GABRA2	0.946460390117953	5.78270152904162E-7	5.06788076503123E-4
Gabra5	GABRA5	-2.21767125725632	1.89116040283892E-8	2.27890738418349E-5
Gabrq	GABRQ	-2.60648084348383	6.79087130399072E-5	0.0327328485441483
Gda	GDA	-1.50600190004839	1.73157626833106E-4	0.0654620710618766
Gm11223	Gm11223	0.681875207068015	9.24719255631273E-5	0.0424501181147589
Gm15337	Gm15337	2.14230497873763	2.45555550618148E-4	0.0884940896017423
Gm15564	Gm15564	0.661072288044769	2.6548088458704E-4	0.0939193430326684
Gm4189	Gm4189	-1.82354216848417	8.16448768245082E-4	0.224800466628633
Gpc5	GPC5	-0.700519219958076	3.81527073420312E-4	0.123630802337484
Gpr26	GPR26	-1.51251645591485	1.00765209047491E-11	2.98892863544639E-8
Gpx3	GPX3	-0.826004984514091	3.52630121282906E-4	0.117222156093019
Hba-a2	HBA1/HBA2	-1.32948595593237	4.08410676918577E-13	1.74985823473969E-9
Hbb-b1	Hbb-b1	-1.07125562703716	2.99201553778819E-11	7.21094444704065E-8
Hif3a	HIF3A	1.94744801026481	2.60211012039796E-16	1.67233280587776E-12
Hmcn1	HMCN1	1.07246207093678	6.64810354353582E-5	0.0324503190813019
Igfbp2	IGFBP2	-0.810292866838841	5.70551938997232E-6	0.0037932850551159
Igfn1	IGFN1	-2.02584223209686	5.35659704417898E-6	0.00362378488808045
Ighm	IGHM	-0.978767984550265	1.35936516585103E-4	0.0540396702684346
Il33	IL33	-0.560585368684984	0.00113996376781208	0.285418439409388
Kcnc2	KCNC2	-1.23007446801501	1.39555986354473E-8	1.7359414160693E-5
Kcne2	KCNE2	-1.2208751368659	2.82748828000655E-7	2.65928720891055E-4
Kcnh5	KCNH5	-5.21548142505892	1.57933938082106E-4	0.0602979265978624
Kcnk5	KCNK5	-2.30488710199589	5.7776232957662E-4	0.176123901238488
Kctd4	KCTD4	-1.04265528723752	8.39986543287081E-4	0.22810366968798
Kl	KL	-1.23244217578681	4.15732085937183E-11	8.43739208727565E-8
Lars2	LARS2	0.599218058491798	2.17308518513479E-4	0.0790531488905495
Lhx9	LHX9	-1.40223892167469	1.65075628770199E-5	0.00994606456407442
Lmo3	Lmo3	-1.35811641644977	1.21773687037305E-4	0.0510403820200602
Meis2	MEIS2	-1.81509616857436	4.57868128736784E-14	2.52226470174559E-10
Mfrp	MFRP	-1.13516299254348	5.36320311197591E-5	0.0265141634872952
Miat	Miat	-1.08028035165565	6.62678458022583E-9	9.46427556289215E-6
Msx1	MSX1	-1.00600433267311	1.27124657302683E-4	0.0521495096834973
Mybpc1	MYBPC1	0.754303080942106	5.22142688593914E-6	0.0035954186097982
Myo5b	MYO5B	-1.60698302711645	2.06340303035037E-4	0.0757779850031815
Ndst4	NDST4	-3.18700141975875	1.24622139984122E-6	0.00106790096442839
Ngef	NGEF	-0.7539654668113	3.00730065185185E-4	0.105422291305508
Nrgn	Nrgn	-2.67855648784315	6.87682694405166E-27	2.65177323789576E-22
Pak6	PAK6	-1.42693552720666	2.13193112361259E-5	0.0124559690996402
Pnpla7	PNPLA7	0.615136358250351	8.20651176655079E-4	0.224800466628633
Pxdn	PXDN	-0.661335683285835	6.94216907932438E-4	0.198294060642835
Rasgrf2	RASGRF2	-0.973451972736202	3.2302109942003E-5	0.0175436853728673
Sertm1	SERTM1	-1.64521592563355	1.45010365854583E-4	0.0568258776977812
Sgk1	SGK1	0.564960273378417	5.82764812357714E-4	0.176123901238488
Shox2	SHOX2	-3.64138232761577	3.53842482892809E-9	5.68521665951233E-6
Six3	SIX3	-3.81766759829379	3.38088095480277E-5	0.0175553387468791
Slc17a6	SLC17A6	-1.1903083599913	5.00652436227447E-10	9.65282929668329E-7
Slc37a1	SLC37A1	-1.06877260271384	3.42117221089946E-4	0.115630200814418
Slc5a5	SLC5A5	-0.822467955145509	0.00114726947196533	0.285418439409388
Slc6a11	SLC6A11	-0.726369021029042	1.13409624022362E-5	0.00716916149496112
Slit1	SLIT1	-1.83371601207245	1.12110988842527E-4	0.0475067235247988
Sln	SLN	1.23941534034295	9.95833857704814E-5	0.0444837757207747
Sncg	SNCG	-1.20764251388028	6.50576178112308E-6	0.00425201152613368
Sst	SST	-1.57103742724187	1.16266269802667E-9	2.06438528691628E-6
Tac1	TAC1	-1.78284853210561	1.15335144735018E-5	0.00717328792923716
Tacr1	TACR1	-5.21362888527959	3.04644660967752E-4	0.105832457401599
Tacr3	TACR3	-3.14426433751868	1.06391608045013E-4	0.0460962561553228
Tcf7l2	TCF7L2	-0.958922430827271	4.68427105272235E-6	0.00328418501934593
Tmem150b	TMEM150B	2.95205933556546	9.81124405682942E-4	0.253228704691897
Tmem72	TMEM72	-1.28768379668622	7.49485179970912E-5	0.0356801210183436
Tmprss3	TMPRSS3	-1.56867615852979	1.72578047888381E-5	0.0102381263148059
Tnni3	TNNI3	1.11118191499461	6.86415508292417E-4	0.197528868770626
Trim36	TRIM36	-0.83162530266172	6.19787705809288E-4	0.182439952089404
Ttr	TTR	-0.964644960680725	1.17778263821369E-9	2.06438528691628E-6
Vip	VIP	-3.49469536332273	3.68770632450035E-6	0.00263336376998255
Zcchc12	ZCCHC12	-0.632428544346295	9.69887260808852E-4	0.253228704691897

## Sheet: Canonical Pathways
Canonical Pathways for VIB1-VIB->FVR->CombResults_all_WTvsKO_FvR_curated - 2016-01-07 12:05 PM
Ingenuity Canonical Pathways	-log(p-value)	zScore	Ratio	Molecules
Colorectal Cancer Metastasis Signaling	-0E00	NaN	4.24E-03	TCF7L2,
Glucocorticoid Receptor Signaling	-0E00	NaN	3.64E-03	SGK1,
Huntington's Disease Signaling	-0E00	NaN	4.37E-03	SGK1,
Signaling by Rho Family GTPases	-0E00	NaN	4.27E-03	PAK6,
Xenobiotic Metabolism Signaling	-0E00	NaN	3.68E-03	NDST4,
Integrin Signaling	2.18E-01	NaN	4.83E-03	PAK6,
Thrombin Signaling	2.41E-01	NaN	5.26E-03	F2R,
Agranulocyte Adhesion and Diapedesis	2.43E-01	NaN	5.29E-03	IL33,
ERK/MAPK Signaling	2.46E-01	NaN	5.35E-03	PAK6,
Clathrin-mediated Endocytosis Signaling	2.49E-01	NaN	5.41E-03	F2R,
Regulation of the Epithelial-Mesenchymal Transition Pathway	2.5E-01	NaN	5.43E-03	TCF7L2,
Calcium Signaling	2.59E-01	NaN	5.62E-03	TNNI3,
Dendritic Cell Maturation	2.61E-01	NaN	5.65E-03	IL33,
Granulocyte Adhesion and Diapedesis	2.61E-01	NaN	5.65E-03	IL33,
RhoGDI Signaling	2.68E-01	NaN	5.78E-03	PAK6,
NF-κB Signaling	2.69E-01	NaN	5.81E-03	IL33,
Wnt/β-catenin Signaling	2.74E-01	NaN	5.92E-03	TCF7L2,
Protein Kinase A Signaling	2.87E-01	NaN	5.18E-03	TNNI3,TCF7L2
Hepatic Cholestasis	2.89E-01	NaN	6.21E-03	IL33,
Germ Cell-Sertoli Cell Junction Signaling	2.9E-01	NaN	6.25E-03	PAK6,
Tec Kinase Signaling	2.96E-01	NaN	6.37E-03	PAK6,
Aldosterone Signaling in Epithelial Cells	3.06E-01	NaN	6.58E-03	SGK1,
CXCR4 Signaling	3.06E-01	NaN	6.58E-03	PAK6,
Molecular Mechanisms of Cancer	3.13E-01	NaN	5.48E-03	RASGRF2,PAK6
Epithelial Adherens Junction Signaling	3.18E-01	NaN	6.85E-03	TCF7L2,
Synaptic Long Term Depression	3.27E-01	NaN	7.04E-03	CRH,
eNOS Signaling	3.27E-01	NaN	7.04E-03	AQP1,
Adipogenesis pathway	3.45E-01	NaN	7.46E-03	DLK1,
Human Embryonic Stem Cell Pluripotency	3.45E-01	NaN	7.46E-03	TCF7L2,
Insulin Receptor Signaling	3.5E-01	NaN	7.58E-03	SGK1,
Ovarian Cancer Signaling	3.52E-01	NaN	7.63E-03	TCF7L2,
GNRH Signaling	3.57E-01	NaN	7.75E-03	PAK6,
Role of Pattern Recognition Receptors in Recognition of Bacteria and Viruses	3.67E-01	NaN	8.00E-03	CLEC7A,
Atherosclerosis Signaling	3.7E-01	NaN	8.06E-03	IL33,
RhoA Signaling	3.75E-01	NaN	8.20E-03	NGEF,
p70S6K Signaling	3.84E-01	NaN	8.40E-03	F2R,
CCR3 Signaling in Eosinophils	3.89E-01	NaN	8.55E-03	PAK6,
Gα12/13 Signaling	3.89E-01	NaN	8.55E-03	F2R,
p38 MAPK Signaling	3.89E-01	NaN	8.55E-03	IL33,
IL-6 Signaling	3.92E-01	NaN	8.62E-03	IL33,
Natural Killer Cell Signaling	4.1E-01	NaN	9.09E-03	PAK6,
Renin-Angiotensin Signaling	4.13E-01	NaN	9.17E-03	PAK6,
phagosome formation	4.13E-01	NaN	9.17E-03	CLEC7A,
Role of Macrophages, Fibroblasts and Endothelial Cells in Rheumatoid Arthritis	4.19E-01	NaN	6.76E-03	IL33,TCF7L2
Rac Signaling	4.29E-01	NaN	9.62E-03	PAK6,
Paxillin Signaling	4.39E-01	NaN	9.90E-03	PAK6,
IGF-1 Signaling	4.53E-01	NaN	1.03E-02	IGFBP2,
Mouse Embryonic Stem Cell Pluripotency	4.6E-01	NaN	1.05E-02	TCF7L2,
PPAR Signaling	4.68E-01	NaN	1.08E-02	IL33,
Salvage Pathways of Pyrimidine Ribonucleotides	4.68E-01	NaN	1.08E-02	SGK1,
Factors Promoting Cardiogenesis in Vertebrates	4.71E-01	NaN	1.09E-02	TCF7L2,
Regulation of Actin-based Motility by Rho	4.75E-01	NaN	1.10E-02	PAK6,
Communication between Innate and Adaptive Immune Cells	4.83E-01	NaN	1.12E-02	IL33,
PAK Signaling	4.83E-01	NaN	1.12E-02	PAK6,
Virus Entry via Endocytic Pathways	4.83E-01	NaN	1.12E-02	FOLR1,
Altered T Cell and B Cell Signaling in Rheumatoid Arthritis	4.87E-01	NaN	1.14E-02	IL33,
FAK Signaling	4.91E-01	NaN	1.15E-02	PAK6,
ErbB Signaling	4.95E-01	NaN	1.16E-02	PAK6,
Axonal Guidance Signaling	5.15E-01	NaN	6.91E-03	NGEF,SLIT1,PAK6
Acute Myeloid Leukemia Signaling	5.26E-01	NaN	1.27E-02	TCF7L2,
Role of Wnt/GSK-3β Signaling in the Pathogenesis of Influenza	5.4E-01	NaN	1.32E-02	TCF7L2,
Toll-like Receptor Signaling	5.5E-01	NaN	1.35E-02	IL33,
Basal Cell Carcinoma Signaling	5.6E-01	NaN	1.39E-02	TCF7L2,
Renal Cell Carcinoma Signaling	5.65E-01	NaN	1.41E-02	PAK6,
Agrin Interactions at Neuromuscular Junction	5.75E-01	NaN	1.45E-02	PAK6,
IL-10 Signaling	5.81E-01	NaN	1.47E-02	IL33,
LPS/IL-1 Mediated Inhibition of RXR Function	5.9E-01	NaN	9.09E-03	IL33,NDST4
Angiopoietin Signaling	5.92E-01	NaN	1.52E-02	PAK6,
Role of Osteoblasts, Osteoclasts and Chondrocytes in Rheumatoid Arthritis	5.92E-01	NaN	9.13E-03	IL33,TCF7L2
Actin Cytoskeleton Signaling	6.01E-01	NaN	9.26E-03	PAK6,F2R
Pyridoxal 5'-phosphate Salvage Pathway	6.04E-01	NaN	1.56E-02	SGK1,
Systemic Lupus Erythematosus Signaling	6.07E-01	NaN	9.35E-03	IL33,IGHM
Antiproliferative Role of Somatostatin Receptor 2	6.09E-01	NaN	1.59E-02	SST,
ERK5 Signaling	6.09E-01	NaN	1.59E-02	SGK1,
Dermatan Sulfate Biosynthesis	6.41E-01	NaN	1.72E-02	NDST4,
Heparan Sulfate Biosynthesis	6.41E-01	NaN	1.72E-02	NDST4,
Glioma Invasiveness Signaling	6.47E-01	NaN	1.75E-02	F2R,
Glutamate Receptor Signaling	6.47E-01	NaN	1.75E-02	SLC17A6,
Chondroitin Sulfate Biosynthesis	6.61E-01	NaN	1.82E-02	NDST4,
Role of Cytokines in Mediating Communication between Immune Cells	6.68E-01	NaN	1.85E-02	IL33,
Semaphorin Signaling in Neurons	6.75E-01	NaN	1.89E-02	PAK6,
Heparan Sulfate Biosynthesis (Late Stages)	6.9E-01	NaN	1.96E-02	NDST4,
TNFR1 Signaling	7.06E-01	NaN	2.04E-02	PAK6,
Ephrin A Signaling	7.14E-01	NaN	2.08E-02	NGEF,
Graft-versus-Host Disease Signaling	7.14E-01	NaN	2.08E-02	IL33,
Primary Immunodeficiency Signaling	7.14E-01	NaN	2.08E-02	IGHM,
Chondroitin Sulfate Biosynthesis (Late Stages)	7.22E-01	NaN	2.13E-02	NDST4,
Hematopoiesis from Pluripotent Stem Cells	7.22E-01	NaN	2.13E-02	IGHM,
Dermatan Sulfate Biosynthesis (Late Stages)	7.39E-01	NaN	2.22E-02	NDST4,
Ephrin Receptor Signaling	7.4E-01	NaN	1.15E-02	NGEF,PAK6
Role of Hypercytokinemia/hyperchemokinemia in the Pathogenesis of Influenza	7.57E-01	NaN	2.33E-02	IL33,
Acute Phase Response Signaling	7.59E-01	NaN	1.18E-02	IL33,TTR
Thyroid Cancer Signaling	7.85E-01	NaN	2.50E-02	TCF7L2,
Transcriptional Regulatory Network in Embryonic Stem Cells	7.85E-01	NaN	2.50E-02	SIX3,
tRNA Charging	7.96E-01	NaN	2.56E-02	LARS2,
B Cell Development	8.62E-01	NaN	3.03E-02	IGHM,
Circadian Rhythm Signaling	8.62E-01	NaN	3.03E-02	VIP,
Intrinsic Prothrombin Activation Pathway	9.15E-01	NaN	3.45E-02	F5,
FXR/RXR Activation	9.63E-01	NaN	1.59E-02	IL33,TTR
Triacylglycerol Degradation	9.92E-01	NaN	4.17E-02	NDST4,
LXR/RXR Activation	9.93E-01	NaN	1.65E-02	IL33,TTR
Corticotropin Releasing Hormone Signaling	1.06E00	NaN	1.80E-02	CRHR2,CRH
Purine Nucleotides Degradation II (Aerobic)	1.07E00	NaN	5.00E-02	GDA,
Glutathione Redox Reactions I	1.09E00	NaN	5.26E-02	GPX3,
Cholecystokinin/Gastrin-mediated Signaling	1.13E00	NaN	1.98E-02	IL33,SST
Neuropathic Pain Signaling In Dorsal Horn Neurons	1.13E00	NaN	2.00E-02	TACR1,TAC1
Extrinsic Prothrombin Activation Pathway	1.16E00	NaN	6.25E-02	F5,
Guanosine Nucleotides Degradation III	1.25E00	NaN	7.69E-02	GDA,
GPCR-Mediated Integration of Enteroendocrine Signaling Exemplified by an L Cell	1.4E00	NaN	2.82E-02	SST,VIP
Heme Biosynthesis II	1.4E00	NaN	1.11E-01	ALAS2,
Tetrapyrrole Biosynthesis II	1.66E00	NaN	2.00E-01	ALAS2,
Neuroprotective Role of THOP1 in Alzheimer's Disease	1.86E00	NaN	5.00E-02	SST,TAC1
Coagulation System	1.97E00	NaN	5.71E-02	F2R,F5
GABA Receptor Signaling	3.64E00	NaN	5.97E-02	GABRQ,SLC6A11,GABRA5,GABRA2

## Sheet: Upstream Regulators
Upstream Regulators for VIB1-VIB->FVR->CombResults_all_WTvsKO_FvR_curated - 2016-01-07 12:05 PM
Analysis	ID	Upstream Regulator	Exp Log Ratio	Molecule Type	Predicted Activation State	Activation z-score	Notes	Bias Term	Bias-corrected z-score	p-value of overlap	Mechanistic Network	Target molecules in dataset
CombResults_all_WTvsKO_FvR_curated - 2016-01-07 12:05 PM		HTT		transcription regulator						3.87E-11		AQP1,BASP1,C2orf40,CA12,CARTPT,CLIC6,CPNE5,EN1,ENPP2,FOLR1,GPX3,HBA1/HBA2,KL,MEIS2,NGEF,SGK1,SST,TAC1,VIP,
CombResults_all_WTvsKO_FvR_curated - 2016-01-07 12:05 PM		CREB1		transcription regulator		0.791		-0.189	1.539	3.56E-10	CREB1,Creb	CAMKV,CARTPT,CRH,DGKK,FAM19A1,GABRA5,GDA,KCTD4,Lmo3,Nrgn,SGK1,SLC17A6,SLC6A11,SST,TAC1,TACR3,
CombResults_all_WTvsKO_FvR_curated - 2016-01-07 12:05 PM		TLX3		transcription regulator		-1.969	bias	-0.634		9.20E-07		SLC17A6,SST,TAC1,VIP,
CombResults_all_WTvsKO_FvR_curated - 2016-01-07 12:05 PM		APP		other		-1.698		-0.228	-1.311	7.50E-06		BASP1,CA12,CLIC6,CPNE6,EN1,ENPP2,FOLR1,HBA1/HBA2,Hbb-b1,IGFBP2,KL,Nrgn,SHOX2,TTR,
CombResults_all_WTvsKO_FvR_curated - 2016-01-07 12:05 PM		E. coli B4 lipopolysaccharide		chemical toxicant	Inhibited	-2.781	bias	-0.411	-1.638	1.42E-05		AQP1,C2orf40,F5,FOLR1,IL33,KCNE2,KL,TTR,
CombResults_all_WTvsKO_FvR_curated - 2016-01-07 12:05 PM		Brd4		other						2.24E-05		ALAS2,HBA1/HBA2,Hbb-b1,
CombResults_all_WTvsKO_FvR_curated - 2016-01-07 12:05 PM		BRD3		kinase						4.82E-05		ALAS2,Hbb-b1,
CombResults_all_WTvsKO_FvR_curated - 2016-01-07 12:05 PM		SCT		other						4.82E-05		AQP1,VIP,
CombResults_all_WTvsKO_FvR_curated - 2016-01-07 12:05 PM		ESR1		ligand-dependent nuclear receptor	Inhibited	-2.887		-0.087	-2.584	4.87E-05		ABCA4,AQP1,CLEC7A,CLIC6,ENPP2,FOLR1,IGFBP2,KCNE2,KL,PAK6,SGK1,TCF7L2,TMEM72,TMPRSS3,TNNI3,TTR,
CombResults_all_WTvsKO_FvR_curated - 2016-01-07 12:05 PM		beta-estradiol		chemical - endogenous mammalian	Inhibited	-2.795		-0.231	-1.922	5.86E-05	JUN,NFKBIA,beta-estradiol	AQP1,CA12,CARTPT,CRHR2,ENPP2,FOLR1,GPX3,IGFBP2,MEIS2,MYO5B,PXDN,SGK1,SLC5A5,SNCG,SST,TAC1,TACR1,TACR3,TTR,
CombResults_all_WTvsKO_FvR_curated - 2016-01-07 12:05 PM		thyroid hormone		chemical - endogenous mammalian						9.94E-05		ALAS2,IGFBP2,IGHM,SST,TTR,VIP,
CombResults_all_WTvsKO_FvR_curated - 2016-01-07 12:05 PM		OTX2		transcription regulator						1.31E-04		EN1,ENPP2,SIX3,TTR,
CombResults_all_WTvsKO_FvR_curated - 2016-01-07 12:05 PM		PI3K (complex)		complex		-0.479	bias	-0.427	0.635	1.35E-04	JUN,PI3K (complex)	IGFBP2,IL33,SGK1,SLC5A5,SNCG,SST,VIP,
CombResults_all_WTvsKO_FvR_curated - 2016-01-07 12:05 PM		HIPK2		kinase	Inhibited	-2.000		-0.198	-1.603	1.48E-04		ALAS2,HBA1/HBA2,Hbb-b1,SST,
CombResults_all_WTvsKO_FvR_curated - 2016-01-07 12:05 PM		lithium		chemical drug		-0.762		-0.091	-0.583	2.69E-04		CRH,TAC1,TACR1,TCF7L2,
CombResults_all_WTvsKO_FvR_curated - 2016-01-07 12:05 PM		Tnf (family)		group		-1.982	bias	-0.338	-1.313	2.79E-04	NFKBIA,Tnf (family)	CRH,ENPP2,IL33,KL,TACR1,
CombResults_all_WTvsKO_FvR_curated - 2016-01-07 12:05 PM		KLF1		transcription regulator						3.18E-04		ALAS2,AQP1,Hbb-b1,
CombResults_all_WTvsKO_FvR_curated - 2016-01-07 12:05 PM		ADCYAP1		other	Inhibited	-2.219		-0.152	-1.882	3.84E-04	ADCYAP1,Creb,cyclic AMP	CARTPT,CRH,DGKK,ENPP2,SST,VIP,
CombResults_all_WTvsKO_FvR_curated - 2016-01-07 12:05 PM		PRKCG		kinase						4.44E-04		TAC1,TACR1,
CombResults_all_WTvsKO_FvR_curated - 2016-01-07 12:05 PM		pyrogallol		chemical toxicant						4.44E-04		GPX3,VIP,
CombResults_all_WTvsKO_FvR_curated - 2016-01-07 12:05 PM		garcinol		chemical - endogenous non-mammalian		1.000	bias	0.266	0.469	4.67E-04		MSX1,PAK6,PXDN,TCF7L2,
CombResults_all_WTvsKO_FvR_curated - 2016-01-07 12:05 PM		progesterone		chemical - endogenous mammalian		1.342		-0.198	1.855	5.28E-04		AQP1,CA12,CRH,ENPP2,F2R,IGFBP2,SGK1,TACR1,TTR,
CombResults_all_WTvsKO_FvR_curated - 2016-01-07 12:05 PM		olanzapine		chemical drug		-1.067		-0.189	-0.693	6.47E-04		CARTPT,HBA1/HBA2,IGFBP2,SNCG,
CombResults_all_WTvsKO_FvR_curated - 2016-01-07 12:05 PM		U0126		chemical - kinase inhibitor		0.555	bias	0.422	-0.382	7.06E-04	CTNNB1,TCF4,U0126	AQP1,ENPP2,FOLR1,IGHM,SGK1,SLC5A5,TAC1,TCF7L2,
CombResults_all_WTvsKO_FvR_curated - 2016-01-07 12:05 PM		CARTPT	-3.865	other						7.10E-04	CARTPT,Creb,JUN,LEP	CARTPT,CRH,
CombResults_all_WTvsKO_FvR_curated - 2016-01-07 12:05 PM		GBX2		transcription regulator						7.10E-04		EN1,ENPP2,
CombResults_all_WTvsKO_FvR_curated - 2016-01-07 12:05 PM		FOXA2		transcription regulator		-1.067		-0.132	-0.805	7.23E-04		DLK1,EN1,IL33,SST,TTR,
CombResults_all_WTvsKO_FvR_curated - 2016-01-07 12:05 PM		MECP2		transcription regulator						8.40E-04		CRH,HBA1/HBA2,IGHM,SGK1,
CombResults_all_WTvsKO_FvR_curated - 2016-01-07 12:05 PM		sorbitol		chemical - endogenous mammalian						8.66E-04		AQP1,SGK1,
CombResults_all_WTvsKO_FvR_curated - 2016-01-07 12:05 PM		POU4F1		transcription regulator						1.04E-03		CARTPT,CLIC6,SNCG,TAC1,
CombResults_all_WTvsKO_FvR_curated - 2016-01-07 12:05 PM		BET		group						1.04E-03		ALAS2,Hbb-b1,
CombResults_all_WTvsKO_FvR_curated - 2016-01-07 12:05 PM		MEIS1		transcription regulator						1.04E-03		DLK1,SST,
CombResults_all_WTvsKO_FvR_curated - 2016-01-07 12:05 PM		PCSK2		peptidase						1.04E-03	ADCYAP1,Creb,PCSK2	CARTPT,SST,
CombResults_all_WTvsKO_FvR_curated - 2016-01-07 12:05 PM		STAR		transporter						1.04E-03		CLEC7A,CRH,
CombResults_all_WTvsKO_FvR_curated - 2016-01-07 12:05 PM		BRD2		kinase						1.15E-03		ALAS2,HBA1/HBA2,Hbb-b1,
CombResults_all_WTvsKO_FvR_curated - 2016-01-07 12:05 PM		OTX1		transcription regulator						1.22E-03		EN1,ENPP2,
CombResults_all_WTvsKO_FvR_curated - 2016-01-07 12:05 PM		forskolin		chemical toxicant		-1.804	bias	-0.306	-0.899	1.29E-03	CREB1,Creb,cyclic AMP,forskolin	CARTPT,CRH,MFRP,SGK1,SLC17A6,SLC5A5,SST,TAC1,VIP,
CombResults_all_WTvsKO_FvR_curated - 2016-01-07 12:05 PM		FOS		transcription regulator						1.37E-03		CRH,FAM19A1,HBA1/HBA2,Hbb-b1,MYO5B,SNCG,TAC1,TACR1,
CombResults_all_WTvsKO_FvR_curated - 2016-01-07 12:05 PM		HES1		transcription regulator						1.43E-03		DLK1,SLC5A5,SST,
CombResults_all_WTvsKO_FvR_curated - 2016-01-07 12:05 PM		REST		transcription regulator						1.52E-03		CARTPT,CRH,TAC1,VIP,
CombResults_all_WTvsKO_FvR_curated - 2016-01-07 12:05 PM		IL10RA		transmembrane receptor		0.000		-0.023	0.056	1.54E-03		CLIC6,GDA,HMCN1,TAC1,TNNI3,TTR,
CombResults_all_WTvsKO_FvR_curated - 2016-01-07 12:05 PM		CTNNB1		transcription regulator						1.54E-03	CTNNB1,TCF4	ENPP2,F2R,IGFBP2,IGHM,MSX1,MYBPC1,SGK1,SHOX2,TCF7L2,
CombResults_all_WTvsKO_FvR_curated - 2016-01-07 12:05 PM		L-dopa		chemical - endogenous mammalian	Inhibited	-2.324		-0.067	-2.125	1.57E-03		CA12,CLIC6,DLK1,IGFBP2,MEIS2,MYO5B,NGEF,TAC1,ZCCHC12,
CombResults_all_WTvsKO_FvR_curated - 2016-01-07 12:05 PM		MBD2		transcription regulator						1.67E-03		DLK1,IGHM,SST,
CombResults_all_WTvsKO_FvR_curated - 2016-01-07 12:05 PM		SIM1		transcription regulator	Inhibited	-2.236	bias	-0.610		1.70E-03		ALAS2,CRH,GPX3,NGEF,SST,
CombResults_all_WTvsKO_FvR_curated - 2016-01-07 12:05 PM		Growth hormone		group						1.76E-03		CRHR2,DLK1,IGFBP2,SGK1,
CombResults_all_WTvsKO_FvR_curated - 2016-01-07 12:05 PM		CRH	-5.101	cytokine						1.93E-03		CRH,SGK1,TAC1,
CombResults_all_WTvsKO_FvR_curated - 2016-01-07 12:05 PM		CNR1		g-protein coupled receptor		-0.068		-0.242	0.408	1.97E-03		CARTPT,CRH,MSX1,TACR1,
CombResults_all_WTvsKO_FvR_curated - 2016-01-07 12:05 PM		metyrapone		chemical drug						2.11E-03		CARTPT,CRH,
CombResults_all_WTvsKO_FvR_curated - 2016-01-07 12:05 PM		Creb		group						2.51E-03		CARTPT,CRH,GDA,SST,TAC1,
CombResults_all_WTvsKO_FvR_curated - 2016-01-07 12:05 PM		TCF4		transcription regulator						2.53E-03	CTNNB1,TCF4	IGFBP2,SGK1,TCF7L2,
CombResults_all_WTvsKO_FvR_curated - 2016-01-07 12:05 PM		HNRNPA2B1		other						2.64E-03		CA12,GABRA5,IGFBP2,MEIS2,
CombResults_all_WTvsKO_FvR_curated - 2016-01-07 12:05 PM		K-252		chemical - kinase inhibitor						2.92E-03		SLC17A6,SST,
CombResults_all_WTvsKO_FvR_curated - 2016-01-07 12:05 PM		OXT		other						3.22E-03		CRH,TNNI3,
CombResults_all_WTvsKO_FvR_curated - 2016-01-07 12:05 PM		ethanol		chemical - endogenous mammalian		-1.455		-0.176	-1.071	3.22E-03		CARTPT,CRH,GPC5,IGHM,Nrgn,SGK1,
CombResults_all_WTvsKO_FvR_curated - 2016-01-07 12:05 PM		sucrose		chemical - endogenous mammalian						3.53E-03		AQP1,CRH,
CombResults_all_WTvsKO_FvR_curated - 2016-01-07 12:05 PM		LY294002		chemical - kinase inhibitor		0.475	bias	0.496	-0.703	3.79E-03	CTNNB1,LY294002,TCF4	F2R,IGFBP2,IGHM,MEIS2,SGK1,SLC5A5,TAC1,
CombResults_all_WTvsKO_FvR_curated - 2016-01-07 12:05 PM		cyclic AMP		chemical - endogenous mammalian		-1.982	bias	-0.406	-1.177	3.83E-03	Creb,JUN,PI3K (complex),cyclic AMP	CARTPT,CRH,IL33,SLC5A5,SST,
CombResults_all_WTvsKO_FvR_curated - 2016-01-07 12:05 PM		1,2,3,6,7,8-hexachlorodibenzodioxin		chemical toxicant						4.04E-03		IGHM,
CombResults_all_WTvsKO_FvR_curated - 2016-01-07 12:05 PM		CORT-108297		chemical reagent						4.04E-03		CRH,
CombResults_all_WTvsKO_FvR_curated - 2016-01-07 12:05 PM		DNAJ		group						4.04E-03		ENPP2,
CombResults_all_WTvsKO_FvR_curated - 2016-01-07 12:05 PM		FK-962		chemical drug						4.04E-03		SST,
CombResults_all_WTvsKO_FvR_curated - 2016-01-07 12:05 PM		LMAN1		other						4.04E-03		F5,
CombResults_all_WTvsKO_FvR_curated - 2016-01-07 12:05 PM		NEB		other						4.04E-03		SLN,
CombResults_all_WTvsKO_FvR_curated - 2016-01-07 12:05 PM		OTP		transcription regulator						4.04E-03		CRH,
CombResults_all_WTvsKO_FvR_curated - 2016-01-07 12:05 PM		POU5F2		transcription regulator						4.04E-03		CRH,
CombResults_all_WTvsKO_FvR_curated - 2016-01-07 12:05 PM		Pde1		group						4.04E-03		CRH,
CombResults_all_WTvsKO_FvR_curated - 2016-01-07 12:05 PM		SCGN		other						4.04E-03		TAC1,
CombResults_all_WTvsKO_FvR_curated - 2016-01-07 12:05 PM		SECISBP2		translation regulator						4.04E-03		GPX3,
CombResults_all_WTvsKO_FvR_curated - 2016-01-07 12:05 PM		SEPHS1		enzyme						4.04E-03		GPX3,
CombResults_all_WTvsKO_FvR_curated - 2016-01-07 12:05 PM		TNNI1		other						4.04E-03		TNNI3,
CombResults_all_WTvsKO_FvR_curated - 2016-01-07 12:05 PM		TSHB		other						4.04E-03		SLC5A5,
CombResults_all_WTvsKO_FvR_curated - 2016-01-07 12:05 PM		carbofuran		chemical toxicant						4.04E-03		TNNI3,
CombResults_all_WTvsKO_FvR_curated - 2016-01-07 12:05 PM		flurazepam		chemical drug						4.04E-03		GABRA2,
CombResults_all_WTvsKO_FvR_curated - 2016-01-07 12:05 PM		gastric acid		chemical - endogenous mammalian						4.04E-03		SST,
CombResults_all_WTvsKO_FvR_curated - 2016-01-07 12:05 PM		ipratropium		chemical drug						4.04E-03		VIP,
CombResults_all_WTvsKO_FvR_curated - 2016-01-07 12:05 PM		phosphocreatine		chemical - endogenous mammalian						4.04E-03		TNNI3,
CombResults_all_WTvsKO_FvR_curated - 2016-01-07 12:05 PM		NTF3		growth factor						4.20E-03		SST,TAC1,
CombResults_all_WTvsKO_FvR_curated - 2016-01-07 12:05 PM		norepinephrine		chemical - endogenous mammalian		-1.000	bias	-0.366	-0.268	4.23E-03		CRH,MFRP,SGK1,SLC17A6,
CombResults_all_WTvsKO_FvR_curated - 2016-01-07 12:05 PM		6-hydroxydopamine		chemical toxicant						4.33E-03	6-hydroxydopamine,Creb	CRH,SST,TAC1,
CombResults_all_WTvsKO_FvR_curated - 2016-01-07 12:05 PM		CNTF		cytokine						4.33E-03		SST,TAC1,VIP,
CombResults_all_WTvsKO_FvR_curated - 2016-01-07 12:05 PM		dexamethasone		chemical drug		1.328		-0.145	1.799	4.53E-03	Creb,JUN,PI3K (complex),cyclic AMP,dexamethasone	AQP1,CLEC7A,CRH,DLK1,FAM107A,Hbb-b1,IGFBP2,IGHM,IL33,SGK1,SLC5A5,SST,TACR1,TTR,
CombResults_all_WTvsKO_FvR_curated - 2016-01-07 12:05 PM		PPP3R1		phosphatase						4.55E-03		AQP1,DLK1,
CombResults_all_WTvsKO_FvR_curated - 2016-01-07 12:05 PM		TLX1		transcription regulator						4.55E-03		SST,TAC1,
CombResults_all_WTvsKO_FvR_curated - 2016-01-07 12:05 PM		FGF19		growth factor						4.79E-03		CLIC6,KL,SGK1,
CombResults_all_WTvsKO_FvR_curated - 2016-01-07 12:05 PM		GDF2		growth factor						5.12E-03		DLK1,ENPP2,MSX1,
CombResults_all_WTvsKO_FvR_curated - 2016-01-07 12:05 PM		amphetamine		chemical drug						5.12E-03		CARTPT,SGK1,TAC1,
CombResults_all_WTvsKO_FvR_curated - 2016-01-07 12:05 PM		raloxifene		chemical drug		0.000		0.000	0.000	5.12E-03		ENPP2,F2R,PXDN,SNCG,
CombResults_all_WTvsKO_FvR_curated - 2016-01-07 12:05 PM		ISL1		transcription regulator						5.28E-03		CARTPT,CLIC6,MSX1,
CombResults_all_WTvsKO_FvR_curated - 2016-01-07 12:05 PM		dihydrotestosterone		chemical - endogenous mammalian						5.33E-03		AQP1,CLIC6,F2R,GPX3,IGFBP2,SGK1,TNNI3,
CombResults_all_WTvsKO_FvR_curated - 2016-01-07 12:05 PM		MAPK11		kinase						5.69E-03		SLC5A5,VIP,
CombResults_all_WTvsKO_FvR_curated - 2016-01-07 12:05 PM		P2RY14		g-protein coupled receptor						5.69E-03		CARTPT,SST,
CombResults_all_WTvsKO_FvR_curated - 2016-01-07 12:05 PM		PBX1		transcription regulator						5.69E-03		SST,TCF7L2,
CombResults_all_WTvsKO_FvR_curated - 2016-01-07 12:05 PM		TNF		cytokine		0.819		-0.230	1.625	5.72E-03	JUN,PI3K (complex),TNF	AQP1,BIRC7,CRH,ENPP2,GABRA2,GABRA5,IGFBP2,IL33,KL,SGK1,SLC5A5,SNCG,TAC1,VIP,
CombResults_all_WTvsKO_FvR_curated - 2016-01-07 12:05 PM		EPO		cytokine		-1.543	bias	-0.325	-0.822	5.82E-03	EPO,FOS,GATA1	ALAS2,CRH,HBA1/HBA2,Hbb-b1,TNNI3,
CombResults_all_WTvsKO_FvR_curated - 2016-01-07 12:05 PM		HOXA10		transcription regulator	Activated	2.000		0.211	1.577	6.01E-03		ALAS2,AQP1,ENPP2,MEIS2,
CombResults_all_WTvsKO_FvR_curated - 2016-01-07 12:05 PM		NGF		growth factor		-0.830	bias	-0.365	-0.112	6.37E-03		CRH,TAC1,TACR1,VIP,
CombResults_all_WTvsKO_FvR_curated - 2016-01-07 12:05 PM		FOLR1	-0.936	transporter						6.55E-03		ASPA,BASP1,TAC1,
CombResults_all_WTvsKO_FvR_curated - 2016-01-07 12:05 PM		JUN		transcription regulator						6.73E-03		CRH,IGFBP2,PXDN,SGK1,SNCG,SST,
CombResults_all_WTvsKO_FvR_curated - 2016-01-07 12:05 PM		NPY		other						6.94E-03	Creb,JUN,LEP,NPY,cyclic AMP	CRH,SST,
CombResults_all_WTvsKO_FvR_curated - 2016-01-07 12:05 PM		IL6		cytokine		-0.120	bias	-0.330	0.596	7.13E-03		CRH,ENPP2,IGHM,SGK1,SST,TAC1,TTR,VIP,
CombResults_all_WTvsKO_FvR_curated - 2016-01-07 12:05 PM		LEP		growth factor		-1.377		-0.235	-0.810	7.70E-03	Creb,JUN,LEP,cyclic AMP	CARTPT,CRH,CRHR2,DLK1,IGFBP2,SST,
CombResults_all_WTvsKO_FvR_curated - 2016-01-07 12:05 PM		tacrolimus		chemical drug						7.81E-03		BASP1,F5,IL33,SLC17A6,
CombResults_all_WTvsKO_FvR_curated - 2016-01-07 12:05 PM		ALAS2	-1.412	enzyme						8.06E-03		Hbb-b1,
CombResults_all_WTvsKO_FvR_curated - 2016-01-07 12:05 PM		ALX3		transcription regulator						8.06E-03		SST,
CombResults_all_WTvsKO_FvR_curated - 2016-01-07 12:05 PM		CREB5		transcription regulator						8.06E-03		CRH,
CombResults_all_WTvsKO_FvR_curated - 2016-01-07 12:05 PM		CRHBP		other						8.06E-03		CRH,
CombResults_all_WTvsKO_FvR_curated - 2016-01-07 12:05 PM		D-lysergic acid diethylamide		chemical drug						8.06E-03		SGK1,
CombResults_all_WTvsKO_FvR_curated - 2016-01-07 12:05 PM		EVX1		transcription regulator						8.06E-03		EN1,
CombResults_all_WTvsKO_FvR_curated - 2016-01-07 12:05 PM		HBG1		other						8.06E-03		HBA1/HBA2,
CombResults_all_WTvsKO_FvR_curated - 2016-01-07 12:05 PM		LCTL		enzyme						8.06E-03		KL,
CombResults_all_WTvsKO_FvR_curated - 2016-01-07 12:05 PM		Ly6a (includes others)		other						8.06E-03		IGHM,
CombResults_all_WTvsKO_FvR_curated - 2016-01-07 12:05 PM		MESP1		transcription regulator						8.06E-03		MEIS2,
CombResults_all_WTvsKO_FvR_curated - 2016-01-07 12:05 PM		Pde3		group						8.06E-03		CRH,
CombResults_all_WTvsKO_FvR_curated - 2016-01-07 12:05 PM		RBBP7		transcription regulator						8.06E-03		EN1,
CombResults_all_WTvsKO_FvR_curated - 2016-01-07 12:05 PM		Sphk		group						8.06E-03		IL33,
CombResults_all_WTvsKO_FvR_curated - 2016-01-07 12:05 PM		TLE4		transcription regulator						8.06E-03		SIX3,
CombResults_all_WTvsKO_FvR_curated - 2016-01-07 12:05 PM		aprepitant		chemical drug						8.06E-03		TACR1,
CombResults_all_WTvsKO_FvR_curated - 2016-01-07 12:05 PM		cyclophosphamide/doxorubicin		chemical drug						8.06E-03		TNNI3,
CombResults_all_WTvsKO_FvR_curated - 2016-01-07 12:05 PM		cytochrome-c oxidase		complex						8.06E-03		AQP1,
CombResults_all_WTvsKO_FvR_curated - 2016-01-07 12:05 PM		lapatinib/trastuzumab		biologic drug						8.06E-03		TNNI3,
CombResults_all_WTvsKO_FvR_curated - 2016-01-07 12:05 PM		methoxamine		chemical drug						8.06E-03		CRH,
CombResults_all_WTvsKO_FvR_curated - 2016-01-07 12:05 PM		tegaserod		chemical drug						8.06E-03		TAC1,
CombResults_all_WTvsKO_FvR_curated - 2016-01-07 12:05 PM		trichostatin A		chemical drug		-1.381	bias	-0.360	-0.521	8.08E-03		CA12,ENPP2,F2R,HBA1/HBA2,Hbb-b1,SGK1,SLC5A5,
CombResults_all_WTvsKO_FvR_curated - 2016-01-07 12:05 PM		NFKBIA		transcription regulator		0.555		-0.169	0.930	8.22E-03		ENPP2,GPX3,IL33,SGK1,TAC1,TACR1,
CombResults_all_WTvsKO_FvR_curated - 2016-01-07 12:05 PM		ABL1		kinase						8.31E-03	ABL1,JUN,PI3K (complex)	SST,VIP,
CombResults_all_WTvsKO_FvR_curated - 2016-01-07 12:05 PM		dopamine		chemical - endogenous mammalian						8.42E-03		CARTPT,FOLR1,TAC1,
CombResults_all_WTvsKO_FvR_curated - 2016-01-07 12:05 PM		SOD1		enzyme						8.52E-03		CARTPT,GPX3,SNCG,VIP,
CombResults_all_WTvsKO_FvR_curated - 2016-01-07 12:05 PM		propylthiouracil		chemical drug						8.64E-03		DLK1,SLC5A5,SST,
CombResults_all_WTvsKO_FvR_curated - 2016-01-07 12:05 PM		SRF		transcription regulator						8.92E-03		ABCA4,GDA,HIF3A,IGHM,SLC37A1,
CombResults_all_WTvsKO_FvR_curated - 2016-01-07 12:05 PM		TRH		other						9.29E-03		F2R,VIP,
CombResults_all_WTvsKO_FvR_curated - 2016-01-07 12:05 PM		asoprisnil		chemical drug						9.29E-03		IGFBP2,SGK1,
CombResults_all_WTvsKO_FvR_curated - 2016-01-07 12:05 PM		GATA1		transcription regulator						9.44E-03		ALAS2,AQP1,HBA1/HBA2,Hbb-b1,
CombResults_all_WTvsKO_FvR_curated - 2016-01-07 12:05 PM		ACVR1		kinase						1.03E-02		IL33,MSX1,
CombResults_all_WTvsKO_FvR_curated - 2016-01-07 12:05 PM		NFYC		transcription regulator						1.03E-02		SGK1,SHOX2,
CombResults_all_WTvsKO_FvR_curated - 2016-01-07 12:05 PM		hexamethylene bisacetamide		chemical reagent						1.03E-02		ALAS2,Hbb-b1,
CombResults_all_WTvsKO_FvR_curated - 2016-01-07 12:05 PM		NRG1		growth factor						1.08E-02		GDA,GPX3,TNNI3,VIP,
CombResults_all_WTvsKO_FvR_curated - 2016-01-07 12:05 PM		actinomycin D		chemical drug		1.980	bias	0.428	1.133	1.08E-02		GDA,SLC17A6,TACR1,VIP,
CombResults_all_WTvsKO_FvR_curated - 2016-01-07 12:05 PM		corticosterone		chemical - endogenous mammalian						1.08E-02		CARTPT,CRH,SGK1,
CombResults_all_WTvsKO_FvR_curated - 2016-01-07 12:05 PM		GHR		transmembrane receptor						1.08E-02		IGFBP2,SST,
CombResults_all_WTvsKO_FvR_curated - 2016-01-07 12:05 PM		histone deacetylase		complex						1.08E-02		CRH,KL,
CombResults_all_WTvsKO_FvR_curated - 2016-01-07 12:05 PM		FGFR2		kinase						1.16E-02		CLIC6,EN1,TTR,
CombResults_all_WTvsKO_FvR_curated - 2016-01-07 12:05 PM		trans-hydroxytamoxifen		chemical drug						1.19E-02		PXDN,SNCG,SST,
CombResults_all_WTvsKO_FvR_curated - 2016-01-07 12:05 PM		KCNK9		ion channel						1.19E-02		SNCG,TAC1,
CombResults_all_WTvsKO_FvR_curated - 2016-01-07 12:05 PM		(Ala9)-autocamtide-2		chemical - kinase inhibitor						1.21E-02		CRH,
CombResults_all_WTvsKO_FvR_curated - 2016-01-07 12:05 PM		17alpha-hydroxyprogesterone caproate		chemical drug						1.21E-02		CRH,
CombResults_all_WTvsKO_FvR_curated - 2016-01-07 12:05 PM		5R,11R-diethyl-5,6,11,12-tetrahydrochrysene-2,8-diol		chemical reagent						1.21E-02		CRHR2,
CombResults_all_WTvsKO_FvR_curated - 2016-01-07 12:05 PM		Aldosterone-MR dimer		complex						1.21E-02		SGK1,
CombResults_all_WTvsKO_FvR_curated - 2016-01-07 12:05 PM		BPTF		transcription regulator						1.21E-02		EN1,
CombResults_all_WTvsKO_FvR_curated - 2016-01-07 12:05 PM		C1QL1		other						1.21E-02		CRH,
CombResults_all_WTvsKO_FvR_curated - 2016-01-07 12:05 PM		CCL25		cytokine						1.21E-02		BIRC7,
CombResults_all_WTvsKO_FvR_curated - 2016-01-07 12:05 PM		Dexamethasone-GR		complex						1.21E-02		SGK1,
CombResults_all_WTvsKO_FvR_curated - 2016-01-07 12:05 PM		GNG2		enzyme						1.21E-02		F2R,
CombResults_all_WTvsKO_FvR_curated - 2016-01-07 12:05 PM		PTTG1IP		other						1.21E-02		SLC5A5,
CombResults_all_WTvsKO_FvR_curated - 2016-01-07 12:05 PM		drotrecogin alfa		biologic drug						1.21E-02		TNNI3,
CombResults_all_WTvsKO_FvR_curated - 2016-01-07 12:05 PM		emetine		chemical toxicant						1.21E-02		SLC17A6,
CombResults_all_WTvsKO_FvR_curated - 2016-01-07 12:05 PM		ethyl ether		chemical reagent						1.21E-02		CRH,
CombResults_all_WTvsKO_FvR_curated - 2016-01-07 12:05 PM		fosinopril		chemical drug						1.21E-02		KL,
CombResults_all_WTvsKO_FvR_curated - 2016-01-07 12:05 PM		istradefylline		chemical drug						1.21E-02		TAC1,
CombResults_all_WTvsKO_FvR_curated - 2016-01-07 12:05 PM		mianserin		chemical drug						1.21E-02		CRH,
CombResults_all_WTvsKO_FvR_curated - 2016-01-07 12:05 PM		mizoribine		chemical drug						1.21E-02		SGK1,
CombResults_all_WTvsKO_FvR_curated - 2016-01-07 12:05 PM		raffinose		chemical - endogenous mammalian						1.21E-02		AQP1,
CombResults_all_WTvsKO_FvR_curated - 2016-01-07 12:05 PM		sodium iodide		chemical drug						1.21E-02		SLC5A5,
CombResults_all_WTvsKO_FvR_curated - 2016-01-07 12:05 PM		NOTCH1		transcription regulator		1.000		-0.083	1.165	1.24E-02		DLK1,HBA1/HBA2,IGFBP2,SLC5A5,
CombResults_all_WTvsKO_FvR_curated - 2016-01-07 12:05 PM		MTA1		transcription regulator						1.25E-02		Hbb-b1,SIX3,
CombResults_all_WTvsKO_FvR_curated - 2016-01-07 12:05 PM		IL1RN		cytokine						1.27E-02		CRH,TAC1,TCF7L2,
CombResults_all_WTvsKO_FvR_curated - 2016-01-07 12:05 PM		L-triiodothyronine		chemical - endogenous mammalian		-0.882		-0.205	-0.479	1.30E-02		ALAS2,DLK1,ENPP2,HBA1/HBA2,Nrgn,
CombResults_all_WTvsKO_FvR_curated - 2016-01-07 12:05 PM		ITGA5		transmembrane receptor						1.31E-02		ENPP2,IGFBP2,
CombResults_all_WTvsKO_FvR_curated - 2016-01-07 12:05 PM		U73122		chemical reagent						1.31E-02		CRH,SLC17A6,
CombResults_all_WTvsKO_FvR_curated - 2016-01-07 12:05 PM		Cg		complex		-1.718	bias	-0.424	-0.990	1.32E-02		ENPP2,IGFBP2,IL33,SLC5A5,TAC1,
CombResults_all_WTvsKO_FvR_curated - 2016-01-07 12:05 PM		APLN		other						1.37E-02		ALAS2,HBA1/HBA2,
CombResults_all_WTvsKO_FvR_curated - 2016-01-07 12:05 PM		lipopolysaccharide		chemical drug		-1.950	bias	-0.323	-0.870	1.46E-02		AQP1,CLEC7A,CRH,CRHR2,ENPP2,F2R,IGHM,IL33,KCNK5,TAC1,TCF7L2,TNNI3,VIP,
CombResults_all_WTvsKO_FvR_curated - 2016-01-07 12:05 PM		1-O-hexadecyl-2-N-methylcarbamol-sn-glycerol-3-phosphocholine		chemical - endogenous mammalian						1.60E-02		SST,
CombResults_all_WTvsKO_FvR_curated - 2016-01-07 12:05 PM		AES		transcription regulator						1.60E-02		SIX3,
CombResults_all_WTvsKO_FvR_curated - 2016-01-07 12:05 PM		Casein		group						1.60E-02		ASPA,
CombResults_all_WTvsKO_FvR_curated - 2016-01-07 12:05 PM		GABRA1		ion channel						1.60E-02		GABRA2,
CombResults_all_WTvsKO_FvR_curated - 2016-01-07 12:05 PM		GPNMB		enzyme						1.60E-02		TAC1,
CombResults_all_WTvsKO_FvR_curated - 2016-01-07 12:05 PM		INT-767		chemical drug						1.60E-02		CLEC7A,
CombResults_all_WTvsKO_FvR_curated - 2016-01-07 12:05 PM		MME		peptidase						1.60E-02		TAC1,
CombResults_all_WTvsKO_FvR_curated - 2016-01-07 12:05 PM		PDE10A		enzyme						1.60E-02		TAC1,
CombResults_all_WTvsKO_FvR_curated - 2016-01-07 12:05 PM		RAP1A		enzyme						1.60E-02		SLC5A5,
CombResults_all_WTvsKO_FvR_curated - 2016-01-07 12:05 PM		SLCO1C1		transporter						1.60E-02		Nrgn,
CombResults_all_WTvsKO_FvR_curated - 2016-01-07 12:05 PM		ibotenic acid		chemical toxicant						1.60E-02		CRH,
CombResults_all_WTvsKO_FvR_curated - 2016-01-07 12:05 PM		nandrolone decanoate		chemical drug						1.60E-02		GABRA5,
CombResults_all_WTvsKO_FvR_curated - 2016-01-07 12:05 PM		nevirapine		chemical drug						1.60E-02		SLC5A5,
CombResults_all_WTvsKO_FvR_curated - 2016-01-07 12:05 PM		testosterone cypionate		chemical drug						1.60E-02		GABRA5,
CombResults_all_WTvsKO_FvR_curated - 2016-01-07 12:05 PM		LTBR		transmembrane receptor						1.61E-02		ENPP2,GDA,
CombResults_all_WTvsKO_FvR_curated - 2016-01-07 12:05 PM		FOXA1		transcription regulator						1.64E-02		EN1,SST,TTR,
CombResults_all_WTvsKO_FvR_curated - 2016-01-07 12:05 PM		NR3C1		ligand-dependent nuclear receptor		0.676		-0.107	0.906	1.70E-02		AQP1,CRH,F2R,GPX3,PAK6,SGK1,TAC1,
CombResults_all_WTvsKO_FvR_curated - 2016-01-07 12:05 PM		IL11		cytokine						1.74E-02		DLK1,VIP,
CombResults_all_WTvsKO_FvR_curated - 2016-01-07 12:05 PM		TRIM28		transcription regulator						1.74E-02		ALAS2,Hbb-b1,
CombResults_all_WTvsKO_FvR_curated - 2016-01-07 12:05 PM		anisomycin		chemical - endogenous non-mammalian						1.74E-02		SLC17A6,VIP,
CombResults_all_WTvsKO_FvR_curated - 2016-01-07 12:05 PM		H2AFB3 (includes others)		other						1.81E-02		IGFN1,MSX1,
CombResults_all_WTvsKO_FvR_curated - 2016-01-07 12:05 PM		vitamin D		chemical drug						1.81E-02		KL,SGK1,
CombResults_all_WTvsKO_FvR_curated - 2016-01-07 12:05 PM		PSEN1		peptidase						1.84E-02		BASP1,ENPP2,F2R,HBA1/HBA2,Hbb-b1,
CombResults_all_WTvsKO_FvR_curated - 2016-01-07 12:05 PM		levothyroxine		chemical - endogenous mammalian						1.87E-02		Nrgn,SLC5A5,
CombResults_all_WTvsKO_FvR_curated - 2016-01-07 12:05 PM		3-nitropropionic acid		chemical toxicant						1.94E-02		SST,TAC1,
CombResults_all_WTvsKO_FvR_curated - 2016-01-07 12:05 PM		capsaicin		chemical drug						1.94E-02		TAC1,TACR1,
CombResults_all_WTvsKO_FvR_curated - 2016-01-07 12:05 PM		Ca2+		chemical - endogenous mammalian						1.96E-02		IL33,SGK1,SST,TAC1,
CombResults_all_WTvsKO_FvR_curated - 2016-01-07 12:05 PM		CD79A		transmembrane receptor						2.00E-02		IGHM,
CombResults_all_WTvsKO_FvR_curated - 2016-01-07 12:05 PM		CD79B		transmembrane receptor						2.00E-02		IGHM,
CombResults_all_WTvsKO_FvR_curated - 2016-01-07 12:05 PM		CP 96345		chemical drug						2.00E-02		TAC1,
CombResults_all_WTvsKO_FvR_curated - 2016-01-07 12:05 PM		Foxe3		transcription regulator						2.00E-02		TTR,
CombResults_all_WTvsKO_FvR_curated - 2016-01-07 12:05 PM		HLA-DR		complex						2.00E-02		IGHM,
CombResults_all_WTvsKO_FvR_curated - 2016-01-07 12:05 PM		HTR4		g-protein coupled receptor						2.00E-02		CARTPT,
CombResults_all_WTvsKO_FvR_curated - 2016-01-07 12:05 PM		L-homocysteine		chemical - endogenous mammalian						2.00E-02		FOLR1,
CombResults_all_WTvsKO_FvR_curated - 2016-01-07 12:05 PM		Neurotrophin		group						2.00E-02		SST,
CombResults_all_WTvsKO_FvR_curated - 2016-01-07 12:05 PM		PRKACB		kinase						2.00E-02		CRH,
CombResults_all_WTvsKO_FvR_curated - 2016-01-07 12:05 PM		Pde4		group						2.00E-02		CRH,
CombResults_all_WTvsKO_FvR_curated - 2016-01-07 12:05 PM		SPOP		other						2.00E-02		SST,
CombResults_all_WTvsKO_FvR_curated - 2016-01-07 12:05 PM		butylated hydroxytoluene		chemical toxicant						2.00E-02		VIP,
CombResults_all_WTvsKO_FvR_curated - 2016-01-07 12:05 PM		dexfenfluramine		chemical drug						2.00E-02		CRH,
CombResults_all_WTvsKO_FvR_curated - 2016-01-07 12:05 PM		dibutyryl cGMP		chemical reagent						2.00E-02		SST,
CombResults_all_WTvsKO_FvR_curated - 2016-01-07 12:05 PM		idazoxan		chemical drug						2.00E-02		CRH,
CombResults_all_WTvsKO_FvR_curated - 2016-01-07 12:05 PM		methyltestosterone		chemical drug						2.00E-02		GABRA5,
CombResults_all_WTvsKO_FvR_curated - 2016-01-07 12:05 PM		potassium perchlorate		chemical reagent						2.00E-02		SLC5A5,
CombResults_all_WTvsKO_FvR_curated - 2016-01-07 12:05 PM		CHD4		enzyme						2.01E-02		CPNE6,Hbb-b1,
CombResults_all_WTvsKO_FvR_curated - 2016-01-07 12:05 PM		glucocorticoid		chemical drug		0.586		-0.061	0.697	2.06E-02		CRH,GPX3,SGK1,TACR1,
CombResults_all_WTvsKO_FvR_curated - 2016-01-07 12:05 PM		CLEC11A		growth factor						2.08E-02		TAC1,TACR1,
CombResults_all_WTvsKO_FvR_curated - 2016-01-07 12:05 PM		GHRL		growth factor						2.16E-02		CARTPT,SST,
CombResults_all_WTvsKO_FvR_curated - 2016-01-07 12:05 PM		NFE2L2		transcription regulator		0.447	bias	-0.417	1.380	2.20E-02		ALAS2,GABRA2,GPX3,NGEF,TTR,
CombResults_all_WTvsKO_FvR_curated - 2016-01-07 12:05 PM		RHO		g-protein coupled receptor						2.23E-02		AQP1,SGK1,
CombResults_all_WTvsKO_FvR_curated - 2016-01-07 12:05 PM		MAPK9		kinase						2.29E-02		AQP1,DLK1,IGFBP2,
CombResults_all_WTvsKO_FvR_curated - 2016-01-07 12:05 PM		MAPK8		kinase						2.33E-02		AQP1,TAC1,TACR1,
CombResults_all_WTvsKO_FvR_curated - 2016-01-07 12:05 PM		CA9		enzyme						2.40E-02		CA12,
CombResults_all_WTvsKO_FvR_curated - 2016-01-07 12:05 PM		HTR2C		g-protein coupled receptor						2.40E-02		CRH,
CombResults_all_WTvsKO_FvR_curated - 2016-01-07 12:05 PM		IGLL1/IGLL5		other						2.40E-02		IGHM,
CombResults_all_WTvsKO_FvR_curated - 2016-01-07 12:05 PM		PCBP1		translation regulator						2.40E-02		FOLR1,
CombResults_all_WTvsKO_FvR_curated - 2016-01-07 12:05 PM		RBBP4		enzyme						2.40E-02		EN1,
CombResults_all_WTvsKO_FvR_curated - 2016-01-07 12:05 PM		SERPIND1		other						2.40E-02		F2R,
CombResults_all_WTvsKO_FvR_curated - 2016-01-07 12:05 PM		Tcf 1/3/4		group						2.40E-02		TTR,
CombResults_all_WTvsKO_FvR_curated - 2016-01-07 12:05 PM		VSX1		transcription regulator						2.40E-02		TACR3,
CombResults_all_WTvsKO_FvR_curated - 2016-01-07 12:05 PM		acetazolamide		chemical drug						2.40E-02		AQP1,
CombResults_all_WTvsKO_FvR_curated - 2016-01-07 12:05 PM		iodide		chemical - endogenous mammalian						2.40E-02		SLC5A5,
CombResults_all_WTvsKO_FvR_curated - 2016-01-07 12:05 PM		mir-320		microrna						2.40E-02		AQP1,
CombResults_all_WTvsKO_FvR_curated - 2016-01-07 12:05 PM		phenelzine		chemical drug						2.40E-02		CRH,
CombResults_all_WTvsKO_FvR_curated - 2016-01-07 12:05 PM		sumatriptan		chemical drug						2.40E-02		SST,
CombResults_all_WTvsKO_FvR_curated - 2016-01-07 12:05 PM		xestospongin C		chemical - endogenous non-mammalian						2.40E-02		CRH,
CombResults_all_WTvsKO_FvR_curated - 2016-01-07 12:05 PM		TAZ		enzyme						2.45E-02		BASP1,ENPP2,
CombResults_all_WTvsKO_FvR_curated - 2016-01-07 12:05 PM		clozapine		chemical drug						2.53E-02		SGK1,TAC1,
CombResults_all_WTvsKO_FvR_curated - 2016-01-07 12:05 PM		sodium chloride		chemical - endogenous mammalian						2.61E-02		AQP1,CRH,
CombResults_all_WTvsKO_FvR_curated - 2016-01-07 12:05 PM		Mek		group						2.71E-02		GDA,SLC5A5,SNCG,
CombResults_all_WTvsKO_FvR_curated - 2016-01-07 12:05 PM		S100A9		other						2.71E-02		ENPP2,IL33,SGK1,
CombResults_all_WTvsKO_FvR_curated - 2016-01-07 12:05 PM		ESR2		ligand-dependent nuclear receptor						2.72E-02		CA12,ENPP2,PAK6,SGK1,TAC1,
CombResults_all_WTvsKO_FvR_curated - 2016-01-07 12:05 PM		paclitaxel		chemical drug						2.75E-02		ENPP2,FOLR1,IGHM,TNNI3,
CombResults_all_WTvsKO_FvR_curated - 2016-01-07 12:05 PM		PTPN11		phosphatase						2.76E-02		TAC1,VIP,
CombResults_all_WTvsKO_FvR_curated - 2016-01-07 12:05 PM		CYP11A1		enzyme						2.79E-02		CRH,
CombResults_all_WTvsKO_FvR_curated - 2016-01-07 12:05 PM		KCNMA1		ion channel						2.79E-02		CRH,
CombResults_all_WTvsKO_FvR_curated - 2016-01-07 12:05 PM		LRP2		transporter						2.79E-02		MSX1,
CombResults_all_WTvsKO_FvR_curated - 2016-01-07 12:05 PM		MLLT3		other						2.79E-02		SGK1,
CombResults_all_WTvsKO_FvR_curated - 2016-01-07 12:05 PM		PARP		group						2.79E-02		SLC5A5,
CombResults_all_WTvsKO_FvR_curated - 2016-01-07 12:05 PM		PDZK1		transporter						2.79E-02		AQP1,
CombResults_all_WTvsKO_FvR_curated - 2016-01-07 12:05 PM		PPP5C		phosphatase						2.79E-02		SGK1,
CombResults_all_WTvsKO_FvR_curated - 2016-01-07 12:05 PM		PTPRS		phosphatase						2.79E-02		SST,
CombResults_all_WTvsKO_FvR_curated - 2016-01-07 12:05 PM		TRPA1		transporter						2.79E-02		TAC1,
CombResults_all_WTvsKO_FvR_curated - 2016-01-07 12:05 PM		TSHR		g-protein coupled receptor						2.79E-02		SLC5A5,
CombResults_all_WTvsKO_FvR_curated - 2016-01-07 12:05 PM		miR-320b (and other miRNAs w/seed AAAGCUG)		mature microrna						2.79E-02		AQP1,
CombResults_all_WTvsKO_FvR_curated - 2016-01-07 12:05 PM		NEUROG1		transcription regulator						2.84E-02		PXDN,TACR1,
CombResults_all_WTvsKO_FvR_curated - 2016-01-07 12:05 PM		MAPK14		kinase						2.88E-02		Hbb-b1,SGK1,VIP,
CombResults_all_WTvsKO_FvR_curated - 2016-01-07 12:05 PM		GDNF		growth factor						2.93E-02		SST,TAC1,
CombResults_all_WTvsKO_FvR_curated - 2016-01-07 12:05 PM		RELB		transcription regulator						2.93E-02		CRH,IGHM,
CombResults_all_WTvsKO_FvR_curated - 2016-01-07 12:05 PM		butyric acid		chemical - endogenous mammalian		-1.103		-0.060	-0.985	2.94E-02		AQP1,HBA1/HBA2,Hbb-b1,SGK1,SLC5A5,
CombResults_all_WTvsKO_FvR_curated - 2016-01-07 12:05 PM		PRKAG3		other						2.97E-02		AQP1,GPX3,SNCG,
CombResults_all_WTvsKO_FvR_curated - 2016-01-07 12:05 PM		TGFB1		growth factor		1.008		-0.217	1.626	3.02E-02		AQP1,CRHR2,F2R,FAM107A,IGFBP2,IGHM,IL33,RASGRF2,SGK1,SLC5A5,SLN,VIP,
CombResults_all_WTvsKO_FvR_curated - 2016-01-07 12:05 PM		estradiol benzoate		chemical drug						3.09E-02		SST,VIP,
CombResults_all_WTvsKO_FvR_curated - 2016-01-07 12:05 PM		KCNE3		ion channel						3.17E-02		IGHM,KCNK5,
CombResults_all_WTvsKO_FvR_curated - 2016-01-07 12:05 PM		MAP2K3		kinase						3.17E-02		SGK1,SLC5A5,
CombResults_all_WTvsKO_FvR_curated - 2016-01-07 12:05 PM		8-hydroxy-2-(di-n-propylamino)tetralin		chemical reagent						3.18E-02		SST,
CombResults_all_WTvsKO_FvR_curated - 2016-01-07 12:05 PM		BACE1		peptidase						3.18E-02		KCNE2,
CombResults_all_WTvsKO_FvR_curated - 2016-01-07 12:05 PM		CD8A		other						3.18E-02		IGHM,
CombResults_all_WTvsKO_FvR_curated - 2016-01-07 12:05 PM		L-phenylalanine		chemical - endogenous mammalian						3.18E-02		TTR,
CombResults_all_WTvsKO_FvR_curated - 2016-01-07 12:05 PM		N-methyl-3,4-methylenedioxyamphetamine		chemical drug						3.18E-02		CARTPT,
CombResults_all_WTvsKO_FvR_curated - 2016-01-07 12:05 PM		NCOA6		transcription regulator						3.18E-02		SST,
CombResults_all_WTvsKO_FvR_curated - 2016-01-07 12:05 PM		PAX9		transcription regulator						3.18E-02		MSX1,
CombResults_all_WTvsKO_FvR_curated - 2016-01-07 12:05 PM		PRDM16		transcription regulator						3.18E-02		GPX3,
CombResults_all_WTvsKO_FvR_curated - 2016-01-07 12:05 PM		SMARCA1		transcription regulator						3.18E-02		EN1,
CombResults_all_WTvsKO_FvR_curated - 2016-01-07 12:05 PM		capsazepine		chemical toxicant						3.18E-02		TAC1,
CombResults_all_WTvsKO_FvR_curated - 2016-01-07 12:05 PM		chlorpyrifos		chemical toxicant						3.18E-02		CRH,
CombResults_all_WTvsKO_FvR_curated - 2016-01-07 12:05 PM		ganglioside GM1		chemical - endogenous mammalian						3.18E-02		TAC1,
CombResults_all_WTvsKO_FvR_curated - 2016-01-07 12:05 PM		kremezin		chemical drug						3.18E-02		KL,
CombResults_all_WTvsKO_FvR_curated - 2016-01-07 12:05 PM		proteasome inhibitor		chemical drug						3.18E-02		AQP1,
CombResults_all_WTvsKO_FvR_curated - 2016-01-07 12:05 PM		tryptase		group						3.18E-02		F2R,
CombResults_all_WTvsKO_FvR_curated - 2016-01-07 12:05 PM		venlafaxine		chemical drug						3.18E-02		CRH,
CombResults_all_WTvsKO_FvR_curated - 2016-01-07 12:05 PM		ziprasidone		chemical drug						3.18E-02		CRH,
CombResults_all_WTvsKO_FvR_curated - 2016-01-07 12:05 PM		BDNF		growth factor		-1.986	bias	-0.252	-1.485	3.20E-02		GDA,SLC17A6,SST,TAC1,
CombResults_all_WTvsKO_FvR_curated - 2016-01-07 12:05 PM		S100A8		other						3.21E-02		ENPP2,IL33,SGK1,
CombResults_all_WTvsKO_FvR_curated - 2016-01-07 12:05 PM		PTEN		phosphatase		0.000		0.037	-0.074	3.21E-02		CA12,EN1,GPX3,Hbb-b1,IGFBP2,
CombResults_all_WTvsKO_FvR_curated - 2016-01-07 12:05 PM		NKX2-1		transcription regulator						3.30E-02		AQP1,ENPP2,SLC5A5,
CombResults_all_WTvsKO_FvR_curated - 2016-01-07 12:05 PM		valproic acid		chemical drug		-0.130		-0.014	-0.102	3.32E-02		CA12,CRH,CRHR2,FAM107A,SGK1,
CombResults_all_WTvsKO_FvR_curated - 2016-01-07 12:05 PM		CCL5		cytokine						3.35E-02		F2R,SGK1,
CombResults_all_WTvsKO_FvR_curated - 2016-01-07 12:05 PM		enterotoxin B		biologic drug						3.35E-02		ALAS2,IL33,
CombResults_all_WTvsKO_FvR_curated - 2016-01-07 12:05 PM		PDX1		transcription regulator						3.35E-02		DLK1,SST,TCF7L2,
CombResults_all_WTvsKO_FvR_curated - 2016-01-07 12:05 PM		(+)-MK-801		chemical drug						3.43E-02		CRH,TAC1,
CombResults_all_WTvsKO_FvR_curated - 2016-01-07 12:05 PM		IL6R		transmembrane receptor						3.43E-02		SST,TAC1,
CombResults_all_WTvsKO_FvR_curated - 2016-01-07 12:05 PM		NEUROG3		transcription regulator						3.43E-02		EN1,SST,
CombResults_all_WTvsKO_FvR_curated - 2016-01-07 12:05 PM		CDKN3		phosphatase						3.58E-02		DLK1,
CombResults_all_WTvsKO_FvR_curated - 2016-01-07 12:05 PM		G protein alphai		group						3.58E-02		F2R,
CombResults_all_WTvsKO_FvR_curated - 2016-01-07 12:05 PM		IREB2		translation regulator						3.58E-02		ALAS2,
CombResults_all_WTvsKO_FvR_curated - 2016-01-07 12:05 PM		SLC18A2		transporter						3.58E-02		TACR1,
CombResults_all_WTvsKO_FvR_curated - 2016-01-07 12:05 PM		SOX8		transcription regulator						3.58E-02		DLK1,
CombResults_all_WTvsKO_FvR_curated - 2016-01-07 12:05 PM		astressin 2B		biologic drug						3.58E-02		CRH,
CombResults_all_WTvsKO_FvR_curated - 2016-01-07 12:05 PM		cysteamine		chemical drug						3.58E-02		SST,
CombResults_all_WTvsKO_FvR_curated - 2016-01-07 12:05 PM		farglitazar		chemical drug						3.58E-02		SGK1,
CombResults_all_WTvsKO_FvR_curated - 2016-01-07 12:05 PM		iodine		chemical - endogenous mammalian						3.58E-02		SLC5A5,
CombResults_all_WTvsKO_FvR_curated - 2016-01-07 12:05 PM		piroxicam		chemical drug						3.58E-02		TACR1,
CombResults_all_WTvsKO_FvR_curated - 2016-01-07 12:05 PM		E. coli serotype 0127B8 lipopolysaccharide		chemical - endogenous non-mammalian						3.85E-02		AQP1,F2R,FAM107A,
CombResults_all_WTvsKO_FvR_curated - 2016-01-07 12:05 PM		2,4,5,2',4',5'-hexachlorobiphenyl		chemical toxicant						3.88E-02		MYO5B,SST,
CombResults_all_WTvsKO_FvR_curated - 2016-01-07 12:05 PM		epinephrine		chemical - endogenous mammalian						3.88E-02		DLK1,IL33,
CombResults_all_WTvsKO_FvR_curated - 2016-01-07 12:05 PM		MYOD1		transcription regulator						3.91E-02		ENPP2,MYO5B,SST,
CombResults_all_WTvsKO_FvR_curated - 2016-01-07 12:05 PM		SREBF1		transcription regulator						3.91E-02		DLK1,GPX3,IGHM,
CombResults_all_WTvsKO_FvR_curated - 2016-01-07 12:05 PM		ADAM12		peptidase						3.96E-02		IL33,
CombResults_all_WTvsKO_FvR_curated - 2016-01-07 12:05 PM		DIO2		enzyme						3.96E-02		SLN,
CombResults_all_WTvsKO_FvR_curated - 2016-01-07 12:05 PM		ETV6		transcription regulator						3.96E-02		ALAS2,
CombResults_all_WTvsKO_FvR_curated - 2016-01-07 12:05 PM		FGF23		growth factor						3.96E-02		KL,
CombResults_all_WTvsKO_FvR_curated - 2016-01-07 12:05 PM		HBB		transporter						3.96E-02		HBA1/HBA2,
CombResults_all_WTvsKO_FvR_curated - 2016-01-07 12:05 PM		ITGB4		transmembrane receptor						3.96E-02		ENPP2,
CombResults_all_WTvsKO_FvR_curated - 2016-01-07 12:05 PM		NAP1L1		other						3.96E-02		TTR,
CombResults_all_WTvsKO_FvR_curated - 2016-01-07 12:05 PM		RYBP		transcription regulator						3.96E-02		MSX1,
CombResults_all_WTvsKO_FvR_curated - 2016-01-07 12:05 PM		ZFP57		transcription regulator						3.96E-02		DLK1,
CombResults_all_WTvsKO_FvR_curated - 2016-01-07 12:05 PM		allopregnanolone		chemical - endogenous mammalian						3.96E-02		CRH,
CombResults_all_WTvsKO_FvR_curated - 2016-01-07 12:05 PM		alprazolam		chemical drug						3.96E-02		CRH,
CombResults_all_WTvsKO_FvR_curated - 2016-01-07 12:05 PM		montelukast		chemical drug						3.96E-02		TACR1,
CombResults_all_WTvsKO_FvR_curated - 2016-01-07 12:05 PM		pCPT-cAMP		chemical - kinase inhibitor						3.96E-02		SST,
CombResults_all_WTvsKO_FvR_curated - 2016-01-07 12:05 PM		tranylcypromine		chemical drug						3.96E-02		CRH,
CombResults_all_WTvsKO_FvR_curated - 2016-01-07 12:05 PM		cisplatin		chemical drug		1.172		-0.180	1.569	4.12E-02		AQP1,BIRC7,FAM117A,GPC5,HBA1/HBA2,KCNK5,
CombResults_all_WTvsKO_FvR_curated - 2016-01-07 12:05 PM		decitabine		chemical drug		-1.038	bias	-0.480	0.010	4.34E-02		IGFBP2,PXDN,RASGRF2,SGK1,SNCG,
CombResults_all_WTvsKO_FvR_curated - 2016-01-07 12:05 PM		ATF2		transcription regulator						4.35E-02		MEIS2,SST,
CombResults_all_WTvsKO_FvR_curated - 2016-01-07 12:05 PM		ERBB3		kinase						4.35E-02		HBA1/HBA2,Hbb-b1,
CombResults_all_WTvsKO_FvR_curated - 2016-01-07 12:05 PM		ACE		peptidase						4.35E-02		TAC1,
CombResults_all_WTvsKO_FvR_curated - 2016-01-07 12:05 PM		ACO1		enzyme						4.35E-02		ALAS2,
CombResults_all_WTvsKO_FvR_curated - 2016-01-07 12:05 PM		DRD1		g-protein coupled receptor						4.35E-02		TACR1,
CombResults_all_WTvsKO_FvR_curated - 2016-01-07 12:05 PM		Igha		other						4.35E-02		IGHM,
CombResults_all_WTvsKO_FvR_curated - 2016-01-07 12:05 PM		LNX2		other						4.35E-02		TCF7L2,
CombResults_all_WTvsKO_FvR_curated - 2016-01-07 12:05 PM		RCOR1		transcription regulator						4.35E-02		CARTPT,
CombResults_all_WTvsKO_FvR_curated - 2016-01-07 12:05 PM		meloxicam		chemical drug						4.35E-02		TAC1,
CombResults_all_WTvsKO_FvR_curated - 2016-01-07 12:05 PM		miR-130a-3p (and other miRNAs w/seed AGUGCAA)		mature microrna						4.35E-02		TAC1,
CombResults_all_WTvsKO_FvR_curated - 2016-01-07 12:05 PM		putrescine		chemical - endogenous mammalian						4.35E-02		IGFBP2,
CombResults_all_WTvsKO_FvR_curated - 2016-01-07 12:05 PM		toremifene		chemical drug						4.35E-02		DLK1,
CombResults_all_WTvsKO_FvR_curated - 2016-01-07 12:05 PM		TAC1	-1.783	other						4.44E-02		TAC1,TACR1,
CombResults_all_WTvsKO_FvR_curated - 2016-01-07 12:05 PM		testosterone		chemical - endogenous mammalian		0.218	bias	-0.304	0.814	4.48E-02		CARTPT,CRHR2,SLC5A5,SST,
CombResults_all_WTvsKO_FvR_curated - 2016-01-07 12:05 PM		IL1		group		-1.961	bias	-0.406	-1.166	4.60E-02		CLEC7A,CRH,IL33,TAC1,
CombResults_all_WTvsKO_FvR_curated - 2016-01-07 12:05 PM		ERBB4		kinase						4.64E-02		HBA1/HBA2,Hbb-b1,
CombResults_all_WTvsKO_FvR_curated - 2016-01-07 12:05 PM		haloperidol		chemical drug						4.64E-02		CRH,TAC1,
CombResults_all_WTvsKO_FvR_curated - 2016-01-07 12:05 PM		Insulin		group						4.64E-02		CRH,HIF3A,IGFBP2,SLC5A5,
CombResults_all_WTvsKO_FvR_curated - 2016-01-07 12:05 PM		GATA5		transcription regulator						4.74E-02		HBA1/HBA2,
CombResults_all_WTvsKO_FvR_curated - 2016-01-07 12:05 PM		NPY2R		g-protein coupled receptor						4.74E-02		CARTPT,
CombResults_all_WTvsKO_FvR_curated - 2016-01-07 12:05 PM		metoprolol		chemical drug						4.74E-02		AQP1,
CombResults_all_WTvsKO_FvR_curated - 2016-01-07 12:05 PM		nordihydroguaiaretic acid		chemical drug						4.74E-02		CRH,
CombResults_all_WTvsKO_FvR_curated - 2016-01-07 12:05 PM		topiramate		chemical drug						4.74E-02		CRH,
CombResults_all_WTvsKO_FvR_curated - 2016-01-07 12:05 PM		trientine		chemical drug						4.74E-02		IGFBP2,
CombResults_all_WTvsKO_FvR_curated - 2016-01-07 12:05 PM		simvastatin		chemical drug						4.79E-02		F2R,HBA1/HBA2,Hbb-b1,
CombResults_all_WTvsKO_FvR_curated - 2016-01-07 12:05 PM		Sos		group						4.85E-02		HBA1/HBA2,Hbb-b1,MYO5B,
CombResults_all_WTvsKO_FvR_curated - 2016-01-07 12:05 PM		PSEN2		peptidase						4.93E-02		ENPP2,F2R,
CombResults_all_WTvsKO_FvR_curated - 2016-01-07 12:05 PM		tretinoin		chemical - endogenous mammalian	Inhibited	-2.218		-0.219	-1.546	5.81E-02		AQP1,CRH,ENPP2,IGFBP2,IGHM,MEIS2,Nrgn,SLC5A5,TAC1,VIP,

## Sheet: Diseases and Biofunctions
Diseases and Bio Functions for VIB1-VIB->FVR->CombResults_all_WTvsKO_FvR_curated - 2016-01-07 12:05 PM
Categories	Functions	Diseases or Functions Annotation	p-Value	Predicted Activation State	Activation z-score	Notes	Bias-corrected z-score	# Molecules	Molecules
Molecular Transport	transport	transport of molecule	6.24E-11		-1.680	bias	-0.394	34	CRHR2,GABRA5,F2R,SGK1,SLC17A6,BAIAP3,TAC1,HBA1/HBA2,SLN,TACR1,KCNK5,KL,SST,IGHM,KCNC2,MYO5B,GABRA2,GABRQ,TTR,KCNE2,CARTPT,ABCA4,CRH,AQP1,CPNE6,SNCG,VIP,Hbb-b1,FOLR1,IL33,SLC6A11,ALAS2,SLC5A5,SIX3
Cardiovascular System Development and Function, Hematological System Development and Function	blood pressure	blood pressure	8.00E-09		0.122		-0.060	13	CRHR2,F2R,CARTPT,SGK1,CRH,TAC1,TNNI3,HBA1/HBA2,TACR3,VIP,TACR1,KCNK5,KL
Cellular Function and Maintenance	ion homeostasis	ion homeostasis of cells	1.23E-07		1.245	bias	2.049	16	GABRA5,KCNE2,F2R,SGK1,CARTPT,TNNI3,TAC1,VIP,TACR1,KCNK5,CLEC7A,KL,TMPRSS3,SST,IGHM,ALAS2
Lipid Metabolism, Molecular Transport, Small Molecule Biochemistry	concentration	concentration of lipid	2.59E-07		-1.574		-1.358	19	CRHR2,TTR,F2R,SGK1,ABCA4,CARTPT,ANGPTL6,CRH,TAC1,VIP,TACR1,IL33,SLC6A11,KL,DLK1,SST,ENPP2,TCF7L2,LHX9
Behavior	cognition	cognition	2.83E-07		-0.269	bias	0.508	14	FAM107A,GABRA5,TTR,CRHR2,PAK6,SGK1,Nrgn,MEIS2,CRH,TAC1,TACR3,TACR1,KL,SST
Cellular Growth and Proliferation, Tissue Development	generation	generation of cells	2.90E-07		-1.342	bias	-0.113	32	GABRA5,FAM107A,MFRP,SLIT1,F2R,Miat,GDA,SGK1,SLC17A6,TAC1,HBA1/HBA2,SHOX2,EN1,SLN,TACR1,F5,SST,IGHM,ENPP2,MYO5B,PAK6,CRH,VIP,Hbb-b1,IGFBP2,ASPA,IL33,BASP1,DLK1,CBLN2,TCF7L2,SIX3
Cardiovascular System Development and Function, Tissue Morphology	permeability	permeability of blood vessel	3.18E-07		-1.153		-0.962	7	TACR1,CRHR2,F2R,KL,CRH,AQP1,TAC1
Lipid Metabolism, Molecular Transport, Small Molecule Biochemistry	quantity	quantity of steroid	3.70E-07		-1.378		-1.406	14	IL33,TACR1,CRHR2,CARTPT,SGK1,KL,DLK1,ANGPTL6,CRH,TAC1,SST,VIP,TCF7L2,LHX9
Behavior	behavior	behavior	3.81E-07		-0.982		-0.447	21	CRHR2,GABRA5,TTR,PAK6,SGK1,SLC17A6,CARTPT,BAIAP3,Nrgn,MEIS2,CRH,TAC1,HBA1/HBA2,TACR3,VIP,EN1,SLN,TACR1,SST,KCNC2,GPR26
Psychological Disorders	anxiety disorder	Anxiety Disorders	6.49E-07					7	GABRQ,SLC6A11,GABRA5,CRH,CA12,TAC1,GABRA2
Molecular Transport	quantity	quantity of metal	7.75E-07		-0.737		0.028	14	TTR,F2R,SGK1,CRH,AQP1,TAC1,HBA1/HBA2,VIP,Hbb-b1,TACR1,KL,SST,IGHM,ALAS2
Psychological Disorders	depressive disorder	depressive disorder	7.88E-07					10	TACR1,GABRQ,TTR,GABRA5,SGK1,CARTPT,CRH,TAC1,GABRA2,IGFBP2
Cell Morphology	size	size of cells	9.16E-07					13	CRHR2,AQP1,TAC1,SHOX2,SNCG,IGFBP2,Hbb-b1,IL33,DLK1,KL,SST,ENPP2,TCF7L2
Neurological Disease	epilepsy	epilepsy	9.65E-07					11	SLN,GABRQ,SLC6A11,GABRA5,CRH,CA12,SST,TAC1,HBA1/HBA2,KCNC2,GABRA2
Hereditary Disorder, Neurological Disease, Organismal Injury and Abnormalities, Psychological Disorders, Skeletal and Muscular Disorders	Huntington's disease	Huntington's Disease	9.96E-07					15	FAM107A,GABRA5,NGEF,SGK1,Nrgn,MEIS2,CA12,AQP1,TAC1,BASP1,CPNE5,FAM117A,C2orf40,SST,GABRA2
Neurological Disease	neurological signs	neurological signs	1.02E-06					16	FAM107A,GABRA5,TTR,NGEF,SGK1,Nrgn,MEIS2,CA12,AQP1,TAC1,BASP1,CPNE5,FAM117A,C2orf40,SST,GABRA2
Nutritional Disease	obesity	obesity	2.12E-06		-0.329		-0.383	13	SLN,GABRQ,CRHR2,GABRA5,DLK1,CARTPT,ANGPTL6,CA12,SST,HBA1/HBA2,SHOX2,SNCG,GABRA2
Neurological Disease	seizures	seizures	2.21E-06		0.000	bias	-0.728	12	SLN,GABRQ,SLC6A11,GABRA5,BAIAP3,CRH,CA12,SST,TAC1,HBA1/HBA2,KCNC2,GABRA2
Neurological Disease, Psychological Disorders	post-traumatic stress disorder	post-traumatic stress disorder	2.36E-06					6	GABRQ,GABRA5,CRH,CA12,TAC1,GABRA2
Cell-To-Cell Signaling and Interaction, Nervous System Development and Function	neurotransmission	neurotransmission	2.82E-06		-1.688		-1.357	12	CRHR2,GABRA5,F2R,CARTPT,SLC17A6,BAIAP3,Nrgn,CRH,SST,CPNE6,KCNC2,SNCG
Molecular Transport	secretion	secretion of water	2.97E-06					3	CRH,AQP1,VIP
Molecular Transport	transport	transport of iodide	2.97E-06					3	KCNE2,SLC5A5,VIP
Molecular Transport	secretion	secretion of molecule	3.62E-06		-0.544		0.150	14	CRHR2,KCNE2,F2R,CARTPT,SGK1,BAIAP3,CRH,AQP1,TAC1,SNCG,VIP,TACR1,IGHM,SST
Behavior	learning	learning	4.02E-06		-0.096	bias	0.597	12	TACR1,CRHR2,TTR,GABRA5,PAK6,SGK1,Nrgn,CRH,MEIS2,SST,TAC1,TACR3
Neurological Disease, Psychological Disorders	major depression	major depression	4.68E-06					8	TACR1,GABRQ,TTR,GABRA5,SGK1,CRH,GABRA2,IGFBP2
Cellular Development, Cellular Growth and Proliferation, Nervous System Development and Function, Tissue Development	development	development of neurons	5.97E-06		-1.575	bias	-0.465	17	FAM107A,GABRA5,SLIT1,GDA,F2R,PAK6,SGK1,CRH,SHOX2,VIP,ASPA,EN1,BASP1,DLK1,CBLN2,MYO5B,SIX3
Organismal Injury and Abnormalities, Respiratory Disease	injury	injury of lung	6.32E-06					7	GABRQ,GABRA5,F2R,TAC1,HBA1/HBA2,VIP,GABRA2
Molecular Transport	quantity	quantity of metal ion	6.43E-06		-0.909	bias	-0.006	12	TACR1,TTR,F2R,SGK1,KL,CRH,AQP1,SST,TAC1,IGHM,HBA1/HBA2,VIP
Behavior	anxiety	anxiety	6.58E-06		0.443		0.352	8	TACR1,CRHR2,CARTPT,BAIAP3,CRH,TAC1,KCNC2,GPR26
Lipid Metabolism, Molecular Transport, Small Molecule Biochemistry	quantity	quantity of steroid hormone	8.10E-06		-1.988		-1.978	7	TACR1,CRHR2,SGK1,CARTPT,CRH,SST,VIP
Behavior	emotional behavior	emotional behavior	8.23E-06	Decreased	-2.144		-2.075	9	TACR1,CRHR2,GABRA5,PAK6,CARTPT,SLC17A6,CRH,TACR3,GPR26
Cell Morphology, Cellular Function and Maintenance	depolarization	depolarization of cells	8.37E-06	Decreased	-2.211	bias	-1.281	5	CARTPT,CRH,SST,TAC1,VIP
Cellular Function and Maintenance, Molecular Transport	flux	flux of ion	9.67E-06		1.703	bias	2.555	10	GABRA5,CLEC7A,KCNE2,F2R,SGK1,CARTPT,KL,SST,IGHM,VIP
Neurological Disease, Psychological Disorders	disorder of basal ganglia	disorder of basal ganglia	1.05E-05					16	FAM107A,GABRA5,NGEF,SGK1,Nrgn,MEIS2,CA12,AQP1,TAC1,SNCG,BASP1,CPNE5,FAM117A,C2orf40,SST,GABRA2
Molecular Transport	transport	transport of inorganic anion	1.09E-05		-0.640	bias	-0.086	6	GABRQ,KCNE2,KL,SLC17A6,SLC5A5,VIP
Behavior	conditioning	conditioning	1.16E-05		-1.159	bias	-0.466	8	TACR1,GABRA5,SGK1,CARTPT,SLC17A6,CRH,GPR26,GABRA2
Cell-To-Cell Signaling and Interaction, Molecular Transport, Small Molecule Biochemistry	release	release of neurotransmitter	1.20E-05		-1.837		-1.462	7	TACR1,CRHR2,CARTPT,SLC17A6,CRH,SST,TAC1
Cell-To-Cell Signaling and Interaction, Molecular Transport, Small Molecule Biochemistry	release	release of 5-hydroxytryptamine	1.37E-05		-0.796		-0.571	4	TACR1,CRH,SST,TAC1
Psychological Disorders	mood disorder	Mood Disorders	1.42E-05					11	TACR1,GABRQ,TTR,GABRA5,SGK1,CARTPT,CRH,CA12,TAC1,GABRA2,IGFBP2
Cell Signaling, Molecular Transport, Vitamin and Mineral Metabolism	quantity	quantity of Ca2+	1.53E-05		-0.396	bias	0.602	11	TACR1,TTR,F2R,SGK1,KL,CRH,SST,TAC1,IGHM,HBA1/HBA2,VIP
Neurological Disease, Skeletal and Muscular Disorders	neuromuscular disease	neuromuscular disease	1.77E-05					17	FAM107A,GABRA5,NGEF,SGK1,Nrgn,MEIS2,CA12,AQP1,TAC1,SNCG,BASP1,CPNE5,FAM117A,C2orf40,SST,KCNC2,GABRA2
Endocrine System Development and Function, Lipid Metabolism, Molecular Transport, Small Molecule Biochemistry	concentration	concentration of corticosterone	1.78E-05		-1.720		-1.623	6	TACR1,CRHR2,CARTPT,CRH,SST,VIP
Neurological Disease	movement disorder	Movement Disorders	1.86E-05					19	FAM107A,GABRA5,NGEF,SGK1,CARTPT,Nrgn,MEIS2,CA12,AQP1,TAC1,SNCG,ASPA,BASP1,CPNE5,FAM117A,C2orf40,SST,KCNC2,GABRA2
Cell Morphology, Cell-To-Cell Signaling and Interaction, Cellular Function and Maintenance, Nervous System Development and Function	depolarization	depolarization of dorsal horn cells	1.97E-05					2	TAC1,VIP
Neurological Disease	epileptic seizure	epileptic seizure	1.99E-05					7	SLN,GABRA5,SST,TAC1,HBA1/HBA2,KCNC2,GABRA2
Neurological Disease	localization-related epilepsy	localization-related epilepsy	2.00E-05					5	GABRQ,GABRA5,CRH,CA12,GABRA2
Neurological Disease	tonic-clonic seizure	tonic-clonic seizure	2.00E-05					5	GABRQ,GABRA5,CA12,KCNC2,GABRA2
Molecular Transport	transport	transport of ion	2.08E-05		-0.534	bias	0.429	12	SLN,GABRQ,KCNK5,KCNE2,F2R,SGK1,KL,SLC17A6,AQP1,SLC5A5,KCNC2,VIP
Behavior	associative learning	associative learning	2.19E-05					4	TACR1,GABRA5,CRH,TAC1
Cell-To-Cell Signaling and Interaction, Molecular Transport, Small Molecule Biochemistry	transport	transport of neurotransmitter	2.44E-05					4	GABRQ,SLC6A11,TAC1,GABRA2
Neurological Disease	partial seizure	partial seizure	2.58E-05					5	GABRQ,SLC6A11,GABRA5,CA12,GABRA2
Nervous System Development and Function	nociception	nociception	2.78E-05					7	TACR1,CRHR2,F2R,AQP1,TAC1,HBA1/HBA2,VIP
Digestive System Development and Function, Organ Morphology, Organismal Development	abnormal morphology	abnormal morphology of enlarged stomach	3.02E-05					3	CLEC7A,KCNE2,SST
Cell-To-Cell Signaling and Interaction, Drug Metabolism, Molecular Transport, Small Molecule Biochemistry	secretion	secretion of epinephrine	3.02E-05					3	CRHR2,CARTPT,CRH
Cell-To-Cell Signaling and Interaction, Cellular Growth and Proliferation, Hematological System Development and Function, Hypersensitivity Response, Inflammatory Response	stimulation	stimulation of mast cells	3.02E-05					3	IL33,CRH,TAC1
Molecular Transport	quantity	quantity of anion	3.29E-05		0.555		0.442	5	KCNK5,KCNE2,KL,CRH,ASPA
Cellular Function and Maintenance, Molecular Transport	flux	flux of inorganic cation	3.52E-05		1.596	bias	2.377	9	CLEC7A,KCNE2,F2R,SGK1,CARTPT,KL,SST,IGHM,VIP
Amino Acid Metabolism	quantity	quantity of amino acids	4.07E-05		-1.117		-0.852	7	SLC6A11,TTR,CARTPT,CRH,SST,VIP,FOLR1
Cell Signaling, Cellular Function and Maintenance, Molecular Transport, Vitamin and Mineral Metabolism	influx	influx of Ca2+	4.32E-05		1.709		2.351	7	F2R,SGK1,CARTPT,KL,SST,IGHM,VIP
Skeletal and Muscular System Development and Function	contraction	contraction of smooth muscle	4.38E-05					5	TACR1,F2R,TNNI3,TAC1,TACR3
Tissue Morphology	quantity	quantity of cells	5.51E-05	Decreased	-2.425		-1.479	25	F2R,GDA,SLC17A6,SGK1,TAC1,HBA1/HBA2,EN1,KL,IGHM,SST,CARTPT,ABCA4,HIF3A,CRH,AQP1,SNCG,VIP,IGFBP2,Hbb-b1,IL33,CLEC7A,DLK1,MYBPC1,SIX3,TCF7L2
Cellular Function and Maintenance, Molecular Transport	efflux	efflux of iodide	5.89E-05					2	KCNE2,VIP
Digestive System Development and Function	relaxation	relaxation of caudad compartment	5.89E-05					2	SST,VIP
Neurological Disease	generalized epilepsy	generalized epilepsy	6.73E-05					4	GABRQ,GABRA5,CA12,GABRA2
Psychological Disorders	psychosis	Psychosis	7.02E-05					5	GABRA5,CRH,SST,TAC1,GABRA2
Endocrine System Development and Function, Molecular Transport, Small Molecule Biochemistry	concentration	concentration of hormone	7.06E-05		-1.391		-1.159	10	CRHR2,TTR,CARTPT,ANGPTL6,CRH,SST,TAC1,VIP,Hbb-b1,LHX9
Endocrine System Development and Function, Molecular Transport, Small Molecule Biochemistry	abnormal quantity	abnormal quantity of hormone	8.52E-05					4	CRHR2,CRH,SST,Hbb-b1
Molecular Transport, Nucleic Acid Metabolism, Small Molecule Biochemistry	quantity	quantity of cyclic nucleotides	8.54E-05		-1.179		-0.707	7	CRHR2,F2R,KL,CRH,SST,TAC1,VIP
Cardiovascular Disease	peripheral vascular disease	peripheral vascular disease	8.75E-05					10	GPX3,RASGRF2,GABRA5,F2R,SGK1,CARTPT,F5,TNNI3,HBA1/HBA2,GABRA2
Amino Acid Metabolism, Lipid Metabolism, Molecular Transport, Small Molecule Biochemistry	concentration	concentration of GABA	9.26E-05					3	SLC6A11,CARTPT,VIP
Connective Tissue Disorders, Dental Disease, Gastrointestinal Disease, Skeletal and Muscular Disorders	dental caries	dental caries	9.26E-05					3	GABRQ,GABRA5,GABRA2
Digestive System Development and Function, Organismal Development	secretion	secretion of saliva	9.26E-05					3	TACR1,AQP1,TAC1
Cell Signaling, Molecular Transport, Nucleic Acid Metabolism, Small Molecule Biochemistry	accumulation	accumulation of cyclic AMP	1.07E-04		-0.963		-0.844	6	CRHR2,CRH,SST,TAC1,IGHM,VIP
Free Radical Scavenging, Small Molecule Biochemistry	catabolism	catabolism of hydrogen peroxide	1.08E-04					3	GPX3,PXDN,HBA1/HBA2
Organismal Injury and Abnormalities, Renal and Urological Disease	chronic kidney disease	end-stage chronic kidney disease	1.08E-04					3	GABRA5,F2R,GABRA2
Organismal Injury and Abnormalities, Renal and Urological Disease	renal failure	end-stage renal failure	1.08E-04					3	GABRA5,F2R,GABRA2
Cellular Function and Maintenance, Molecular Transport	flux	flux of halide	1.08E-04					3	GABRA5,KCNE2,VIP
Cell Morphology	morphology	morphology of cells	1.13E-04					26	CRHR2,F2R,SLC17A6,TAC1,SHOX2,HBA1/HBA2,TACR1,KL,IGHM,SST,ENPP2,KCNE2,PAK6,CARTPT,ABCA4,CRH,AQP1,TNNI3,SNCG,IGFBP2,Hbb-b1,IL33,RASGRF2,DLK1,SIX3,TCF7L2
Nucleic Acid Metabolism, Small Molecule Biochemistry	synthesis	synthesis of cyclic GMP	1.14E-04					4	CRH,AQP1,SST,VIP
Cellular Compromise, Neurological Disease, Tissue Morphology	destruction	destruction of neurons	1.17E-04					2	SST,TAC1
Auditory Disease, Inflammatory Disease	otitis media	chronic otitis media	1.24E-04					3	GABRQ,GABRA5,GABRA2
Cellular Function and Maintenance, Molecular Transport	flux	flux of monovalent inorganic anion	1.24E-04					3	GABRA5,KCNE2,VIP
Organismal Survival	pain threshold	pain threshold	1.24E-04					3	SLC17A6,TAC1,ASPA
Cell Signaling, Cellular Function and Maintenance, Molecular Transport, Vitamin and Mineral Metabolism	flux	flux of Ca2+	1.40E-04		1.552	bias	2.276	8	CLEC7A,F2R,SGK1,CARTPT,KL,SST,IGHM,VIP
Organismal Injury and Abnormalities	edema	Edema	1.48E-04		0.251	bias	-0.706	9	IL33,F2R,CRH,CA12,SST,TAC1,ENPP2,HBA1/HBA2,SHOX2
Cardiovascular System Development and Function	pressure	pressure of heart	1.62E-04					3	TNNI3,TAC1,VIP
Cardiovascular Disease, Neurological Disease	cerebrovascular dysfunction	cerebrovascular dysfunction	1.64E-04					7	GPX3,RASGRF2,GABRA5,F2R,F5,TNNI3,GABRA2
Respiratory System Development and Function	function	function of respiratory system	1.70E-04					4	CLEC7A,CRH,AQP1,IGHM
Carbohydrate Metabolism	quantity	quantity of carbohydrate	1.83E-04		0.031		0.301	11	CRHR2,F2R,CARTPT,ABCA4,CRH,AQP1,SST,TAC1,ENPP2,VIP,TCF7L2
Behavior	despair behavior	despair behavior	1.84E-04					3	CRHR2,CRH,GPR26
Molecular Transport	export	export of molecule	1.85E-04		-1.513	bias	-0.683	8	IL33,TTR,KCNE2,F2R,SGK1,CRH,TAC1,VIP
Cardiovascular System Development and Function, Tissue Morphology	permeability	permeability of capillary vessel	1.95E-04					2	CRH,TAC1
Cardiovascular System Development and Function, Cellular Function and Maintenance, Organ Morphology, Skeletal and Muscular System Development and Function	relaxation	relaxation of ventricular myocytes	1.95E-04					2	SLN,TNNI3
Molecular Transport	transport	transport of oxygen	1.95E-04					2	HBA1/HBA2,Hbb-b1
Cell Morphology, Cellular Assembly and Organization, Cellular Development, Cellular Function and Maintenance, Cellular Growth and Proliferation, Embryonic Development, Nervous System Development and Function, Tissue Development	branching	dendritic growth/branching	2.02E-04		-0.479		0.169	7	FAM107A,SLIT1,GDA,SGK1,CRH,MYO5B,VIP
Cellular Function and Maintenance, Molecular Transport	absorption	absorption of Na+	2.07E-04					3	KCNK5,SGK1,SST
Cell Morphology, Cellular Assembly and Organization, Cellular Development, Cellular Function and Maintenance, Cellular Growth and Proliferation, Nervous System Development and Function, Tissue Development	branching	branching of neurons	2.11E-04		-0.864		-0.179	8	FAM107A,BASP1,SLIT1,GDA,SGK1,CRH,MYO5B,VIP
Psychological Disorders	alcoholism	alcoholism	2.26E-04					5	GABRQ,GABRA5,CARTPT,CA12,GABRA2
Lipid Metabolism, Small Molecule Biochemistry	synthesis	synthesis of prostaglandin	2.47E-04		-0.179	bias	0.616	6	TACR1,IL33,CLEC7A,CRH,TAC1,IGHM
Organismal Injury and Abnormalities, Renal and Urological Disease	chronic kidney disease	chronic kidney disease	2.47E-04					7	TTR,GABRA5,F2R,CA12,TNNI3,HBA1/HBA2,GABRA2
Respiratory Disease	apnea	apnea	2.57E-04					4	GABRA5,CA12,SST,GABRA2
Embryonic Development, Organismal Development	development	development of head	2.57E-04		-1.544	bias	-0.870	16	MFRP,SLIT1,Miat,SLC17A6,ABCA4,HIF3A,MEIS2,MSX1,AQP1,TAC1,SHOX2,ASPA,EN1,ENPP2,TCF7L2,SIX3
Metabolic Disease	glucose metabolism disorder	glucose metabolism disorder	2.72E-04		-0.523	bias	-1.116	19	CRHR2,GABRA5,TTR,KCNE2,F2R,CARTPT,ANGPTL6,CRH,CA12,AQP1,LARS2,HBA1/HBA2,VIP,IGFBP2,IL33,DLK1,IGHM,GABRA2,TCF7L2
Cellular Development	branching	branching of cells	2.74E-04		-1.107	bias	-0.360	9	FAM107A,BASP1,SLIT1,GDA,SGK1,CRH,AQP1,MYO5B,VIP
Lipid Metabolism, Small Molecule Biochemistry	synthesis	synthesis of lipid	2.87E-04		-1.751	bias	-0.746	13	TACR1,IL33,CRHR2,CLEC7A,ABCA4,CRH,TAC1,IGHM,ENPP2,VIP,TCF7L2,IGFBP2,ASPA
Cell Signaling, Molecular Transport, Nucleic Acid Metabolism, Small Molecule Biochemistry	efflux	efflux of cyclic AMP	2.92E-04					2	CRH,VIP
Cell Signaling	tachykinin signaling pathway	tachykinin signaling pathway	2.92E-04					2	TACR1,TACR3
Cell-To-Cell Signaling and Interaction, Nervous System Development and Function	synaptic transmission	synaptic transmission of cells	2.94E-04					7	GABRA5,F2R,SLC17A6,CRH,SST,CPNE6,SNCG
Cellular Assembly and Organization, Cellular Development, Cellular Growth and Proliferation, Nervous System Development and Function, Tissue Development	growth	growth of neurites	3.02E-04		-1.555	bias	-0.675	10	NGEF,FAM107A,BASP1,SLIT1,PAK6,SGK1,SST,ENPP2,HBA1/HBA2,VIP
Cell-To-Cell Signaling and Interaction, Hematological System Development and Function, Hypersensitivity Response, Immune Cell Trafficking, Inflammatory Response	activation	activation of mast cells	3.02E-04		-1.904	bias	-1.356	4	IL33,F5,CRH,TAC1
Organ Morphology	mass	mass of spleen	3.02E-04		-0.124		-0.445	5	IL33,CRH,IGHM,Hbb-b1,IGFBP2
Connective Tissue Development and Function, Tissue Morphology	size	size of connective tissue	3.06E-04					6	CRHR2,DLK1,KL,ENPP2,SHOX2,Hbb-b1
Molecular Transport	transport	transport of metal	3.10E-04					9	SLN,KCNK5,KCNE2,F2R,SGK1,AQP1,ALAS2,SLC5A5,Hbb-b1
Skeletal and Muscular System Development and Function	contraction	muscle contraction	3.19E-04		-1.131		-0.744	7	TACR1,SLN,F2R,TNNI3,TAC1,TACR3,MYBPC1
Behavior	appetite	appetite	3.19E-04					3	CARTPT,SLC17A6,CRH
Endocrine System Development and Function, Molecular Transport, Small Molecule Biochemistry	secretion	secretion of hormone	3.24E-04		-0.152		0.060	5	TACR1,CARTPT,CRH,SST,TAC1
Nutritional Disease	weight loss	weight loss	3.40E-04		-0.820	bias	-1.695	7	SLN,SGK1,CARTPT,ANGPTL6,CRH,AQP1,VIP
Skeletal and Muscular Disorders	skelatal muscle spasticity	skelatal muscle spasticity	3.53E-04					3	GABRQ,GABRA5,GABRA2
Nutritional Disease	weight gain	weight gain	3.73E-04		0.943		0.971	8	TACR1,GABRA5,CARTPT,SLC17A6,CRH,CA12,TACR3,GABRA2
Cancer, Organismal Injury and Abnormalities	pelvic tumor	pelvic tumor	3.85E-04					45	FAM107A,F2R,SGK1,BAIAP3,MSX1,KCNH5,MEIS2,HBA1/HBA2,TACR1,GPX3,KCNK5,KL,F5,TMPRSS3,IGHM,ENPP2,KCNC2,MYO5B,GPR26,GABRA2,LHX9,GABRQ,BIRC7,TTR,ZCCHC12,PAK6,ABCA4,HIF3A,AQP1,TNNI3,SNCG,CRB2,IGFBP2,FOLR1,ASPA,IL33,PNPLA7,SLC6A11,RASGRF2,CLIC6,HMCN1,CPNE5,C2orf40,SLC5A5,MYBPC1
Cell Morphology	sprouting	sprouting	3.93E-04		-1.107		-0.371	9	FAM107A,BASP1,SLIT1,GDA,SGK1,CRH,AQP1,MYO5B,VIP
Organismal Injury and Abnormalities, Renal and Urological Disease	end stage renal disease	end stage renal disease	3.97E-04					5	TTR,GABRA5,F2R,TNNI3,GABRA2
Neurological Disease, Organismal Injury and Abnormalities, Psychological Disorders	traumatic brain injury	traumatic brain injury	3.97E-04					5	GABRQ,GPX3,RASGRF2,GABRA5,GABRA2
Cellular Function and Maintenance	homeostasis	cellular homeostasis	4.07E-04		-0.094		0.624	21	CRHR2,GABRA5,KCNE2,F2R,SGK1,CARTPT,CRH,AQP1,TNNI3,TAC1,VIP,TACR1,KCNK5,CLEC7A,KL,F5,TMPRSS3,SST,IGHM,ALAS2,TCF7L2
Cardiovascular System Development and Function, Tissue Morphology	abnormal morphology	abnormal morphology of sinus venosus	4.07E-04					2	F2R,SHOX2
Psychological Disorders	anxiety disorders with panic attacks	anxiety disorders with panic attacks	4.07E-04					2	GABRA5,GABRA2
Cell Death and Survival, Endocrine System Disorders	cell death	cell death of enteroendocrine cells	4.07E-04					2	TACR1,SST
Cell Morphology, Cellular Function and Maintenance, Skeletal and Muscular System Development and Function	depolarization	depolarization of muscle cells	4.07E-04					2	SST,VIP
Cancer, Organismal Injury and Abnormalities	abdominal neoplasm	abdominal neoplasm	4.12E-04					81	MFRP,GABRA5,GDA,F2R,SGK1,BAIAP3,MSX1,KCNH5,CA12,HBA1/HBA2,EN1,GPX3,KCNK5,FAM117A,PXDN,MYO5B,GPR26,LHX9,GABRQ,BIRC7,TTR,NGEF,ZCCHC12,ABCA4,ANGPTL6,HIF3A,AQP1,TNNI3,CPNE6,TACR3,NDST4,SERTM1,IGFBP2,IL33,GPC5,SLC6A11,RASGRF2,BASP1,HMCN1,CPNE5,SLC37A1,DLK1,DGKK,C2orf40,ALAS2,TMEM150B,CRHR2,FAM107A,SLIT1,SLC17A6,FAM19A1,MEIS2,TAC1,SHOX2,TACR1,IGFN1,KL,CAMKV,F5,TMPRSS3,SST,IGHM,ENPP2,KCNC2,GABRA2,TMEM72…
Cell Signaling, Molecular Transport, Nucleic Acid Metabolism, Small Molecule Biochemistry	concentration	concentration of cyclic AMP	4.25E-04		-1.763		-1.408	6	CRHR2,KL,CRH,SST,TAC1,VIP
Neurological Disease	status epilepticus	status epilepticus	4.25E-04					3	GABRQ,GABRA5,GABRA2
Carbohydrate Metabolism, Molecular Transport, Small Molecule Biochemistry	concentration	concentration of D-glucose	4.27E-04		-0.077		0.015	8	CRHR2,CARTPT,CRH,AQP1,SST,TAC1,ENPP2,TCF7L2
Cell-To-Cell Signaling and Interaction, Molecular Transport, Small Molecule Biochemistry	secretion	secretion of catecholamine	4.31E-04					4	CRHR2,CARTPT,CRH,SNCG
Molecular Transport	transport	transport of halide	4.31E-04					4	GABRQ,KCNE2,SLC5A5,VIP
Cell-To-Cell Signaling and Interaction, Nervous System Development and Function	synaptic transmission	synaptic transmission	4.48E-04		-1.732		-1.334	8	GABRA5,F2R,SLC17A6,Nrgn,CRH,SST,CPNE6,SNCG
Cell Morphology, Cell-To-Cell Signaling and Interaction, Cellular Function and Maintenance, Nervous System Development and Function	depolarization	depolarization of neurons	4.65E-04					3	CARTPT,TAC1,VIP
Embryonic Development, Organismal Development, Skeletal and Muscular System Development and Function	morphogenesis	morphogenesis of embryonic forelimb	4.65E-04					3	EN1,MSX1,SHOX2
Lipid Metabolism, Small Molecule Biochemistry	synthesis	synthesis of prostaglandin D2	4.65E-04					3	IL33,CLEC7A,IGHM
Molecular Transport	transport	transport of monovalent inorganic anion	4.74E-04					4	GABRQ,KCNE2,SLC5A5,VIP
Endocrine System Development and Function, Small Molecule Biochemistry	metabolism	metabolism of hormone	5.03E-04		-0.204		0.155	6	CRHR2,TTR,CRH,SLC5A5,VIP,IGFBP2
Vitamin and Mineral Metabolism	quantity	quantity of vitamin	5.20E-04		-0.748		-0.729	4	TTR,KL,ABCA4,FOLR1
Tissue Development	development	development of connective tissue	5.22E-04		0.176		0.518	9	SLN,IL33,DLK1,MSX1,TAC1,HBA1/HBA2,SHOX2,Hbb-b1,IGFBP2
Cell-To-Cell Signaling and Interaction	binding	binding of macrophage cancer cell lines	5.41E-04					2	CLEC7A,SST
Cancer, Cellular Movement, Organismal Injury and Abnormalities, Tumor Morphology	invasion	invasion of prostate cancer cells	5.41E-04					2	PAK6,F2R
Lipid Metabolism, Small Molecule Biochemistry	stimulation	stimulation of steroid	5.41E-04					2	CRH,VIP
Cardiovascular Disease, Organismal Injury and Abnormalities	coronary disease	coronary disease	5.44E-04					8	GABRA5,KCNE2,F2R,KL,TNNI3,HBA1/HBA2,GABRA2,FOLR1
Lipid Metabolism, Small Molecule Biochemistry	binding	binding of lipid	5.44E-04		0.000		0.384	4	F2R,ABCA4,SST,SNCG
Skeletal and Muscular System Development and Function	relaxation	relaxation of muscle	5.44E-04					4	SLN,GABRA5,TNNI3,VIP
Gastrointestinal Disease	vomiting	vomiting	5.44E-04					4	TACR1,GABRA5,CA12,GABRA2
Neurological Disease	sedation	sedation	5.51E-04					3	GABRQ,GABRA5,GABRA2
Cell Morphology, Connective Tissue Development and Function, Tissue Morphology	size	size of connective tissue cells	5.98E-04					5	CRHR2,DLK1,KL,ENPP2,SHOX2
Neurological Disease	Lennox-Gastaut syndrome	Lennox-Gastaut syndrome	5.98E-04					3	GABRA5,CA12,GABRA2
Gastrointestinal Disease	chemotherapy sickness	chemotherapy sickness	5.98E-04					3	TACR1,GABRA5,GABRA2
Cardiovascular Disease, Cell Death and Survival, Organismal Injury and Abnormalities	myocardial necrosis	myocardial necrosis	5.98E-04					3	GABRA5,TNNI3,GABRA2
Developmental Disorder, Neurological Disease, Psychological Disorders	speech disorder	speech disorder	5.98E-04					3	GABRA5,GABRA2,TCF7L2
Cellular Growth and Proliferation	proliferation	proliferation of cells	6.39E-04		-1.986		-1.201	38	CRHR2,FAM107A,SLIT1,F2R,SGK1,CA12,MSX1,TAC1,HBA1/HBA2,SHOX2,TACR1,GPX3,KL,SST,PXDN,IGHM,ENPP2,GABRA2,LHX9,BIRC7,TTR,NGEF,PAK6,ANGPTL6,CRH,AQP1,SNCG,VIP,IGFBP2,FOLR1,IL33,GPC5,RASGRF2,CLEC7A,BASP1,DLK1,TCF7L2,SIX3
Neurological Disease	absence seizure	absence seizure	6.47E-04					3	GABRA5,CA12,GABRA2
Behavior	aversive behavior	aversive behavior	6.47E-04					3	CARTPT,SLC17A6,CRH
Connective Tissue Disorders, Dental Disease, Developmental Disorder, Digestive System Development and Function, Gastrointestinal Disease, Organismal Development, Organismal Injury and Abnormalities, Skeletal and Muscular Disorders	hypodontia	hypodontia	6.94E-04					2	MSX1,SIX3
Cell-To-Cell Signaling and Interaction, Nervous System Development and Function	inhibitory postsynaptic potential	inhibitory postsynaptic potential of neurons	6.94E-04					2	CRH,SST
Cell-To-Cell Signaling and Interaction, Cellular Growth and Proliferation	stimulation	stimulation of central nervous system cells	6.99E-04					3	CRH,TAC1,VIP
Cancer, Organismal Injury and Abnormalities	pelvic cancer	pelvic cancer	7.04E-04					44	FAM107A,F2R,SGK1,BAIAP3,MSX1,KCNH5,MEIS2,HBA1/HBA2,TACR1,GPX3,KCNK5,KL,F5,TMPRSS3,IGHM,ENPP2,KCNC2,MYO5B,GPR26,GABRA2,LHX9,GABRQ,BIRC7,TTR,ZCCHC12,ABCA4,HIF3A,AQP1,TNNI3,SNCG,CRB2,IGFBP2,FOLR1,ASPA,IL33,PNPLA7,SLC6A11,RASGRF2,CLIC6,HMCN1,CPNE5,C2orf40,SLC5A5,MYBPC1
Organismal Injury and Abnormalities, Respiratory Disease	acute lung injury	acute lung injury	7.07E-04					4	GABRQ,GABRA5,HBA1/HBA2,GABRA2
Nutritional Disease, Psychological Disorders	anorexia nervosa	anorexia nervosa	7.53E-04					3	GABRA5,CARTPT,GABRA2
Connective Tissue Development and Function, Tissue Morphology	quantity	quantity of connective tissue	7.58E-04		0.380		0.758	11	CRHR2,F2R,DLK1,CARTPT,KL,ANGPTL6,AQP1,IGHM,HBA1/HBA2,Hbb-b1,ASPA
Lipid Metabolism, Molecular Transport, Small Molecule Biochemistry	concentration	concentration of fatty acid	7.66E-04		-1.387		-1.200	7	SLC6A11,CRHR2,DLK1,CARTPT,ANGPTL6,CRH,VIP
Cardiovascular Disease, Neurological Disease	ischemia	ischemia of brain	7.99E-04					4	GPX3,RASGRF2,F5,TNNI3
Neurological Disease	complex partial seizure	complex partial seizure	8.10E-04					3	GABRQ,GABRA5,GABRA2
Molecular Transport, Small Molecule Biochemistry	secretion	secretion of peptide	8.10E-04					3	CARTPT,CRH,SST
Cell Morphology, Cellular Assembly and Organization, Cellular Development, Cellular Function and Maintenance, Cellular Growth and Proliferation	formation	formation of plasma membrane projections	8.40E-04		-1.265	bias	-0.385	11	FAM107A,BASP1,SLIT1,GDA,PAK6,SGK1,CRH,TAC1,SHOX2,MYO5B,VIP
Connective Tissue Development and Function, Tissue Morphology	mass	mass of subcutaneous fat	8.65E-04					2	ENPP2,SHOX2
Cell Signaling, Molecular Transport, Nucleic Acid Metabolism, Small Molecule Biochemistry	release	release of cyclic AMP	8.65E-04					2	CRH,SST
Cell-To-Cell Signaling and Interaction, Nervous System Development and Function	action potential	action potential of cells	8.65E-04					5	CRHR2,BAIAP3,CRH,SST,KCNC2
Respiratory Disease	obstructive sleep apnea	obstructive sleep apnea	9.31E-04					3	GABRA5,CA12,GABRA2
Gastrointestinal Disease, Organismal Injury and Abnormalities	oral submucous fibrosis	oral submucous fibrosis	9.31E-04					3	SLN,IGHM,MYBPC1
Organismal Development	secretion	secretion of mucus	9.31E-04					3	TACR1,IL33,TAC1
Dermatological Diseases and Conditions, Inflammatory Disease	acne	Acne	9.36E-04					4	CRHR2,SGK1,CRH,TAC1
Organismal Injury and Abnormalities, Renal and Urological Disease	failure	failure of kidney	1.03E-03					6	TTR,GABRA5,F2R,TNNI3,HBA1/HBA2,GABRA2
Cardiovascular System Development and Function	function	function of cardiovascular system	1.03E-03					8	SLN,IL33,GPX3,CRHR2,F2R,AQP1,TNNI3,IGHM
Endocrine System Development and Function, Small Molecule Biochemistry	synthesis	synthesis of hormone	1.04E-03		-0.204		0.106	5	CRHR2,CRH,SLC5A5,VIP,IGFBP2
Organ Morphology, Organismal Development	abnormal morphology	abnormal morphology of zona fasciculata	1.05E-03					2	CRHR2,CRH
Digestive System Development and Function, Organismal Functions	emptying	emptying of stomach	1.05E-03					2	CARTPT,CRH
Hematological Disease, Metabolic Disease	hyperkalemia	hyperkalemia	1.05E-03					2	SGK1,CA12
Hereditary Disorder, Neurological Disease, Organismal Injury and Abnormalities	severe myoclonic epilepsy in infancy	severe myoclonic epilepsy in infancy	1.05E-03					2	GABRA5,GABRA2
Cell-To-Cell Signaling and Interaction, Cellular Growth and Proliferation, Nervous System Development and Function	stimulation	stimulation of astrocytes	1.05E-03					2	TAC1,VIP
Cardiovascular Disease, Neurological Disease	stroke	stroke	1.10E-03					5	GABRA5,F2R,F5,TNNI3,GABRA2
Energy Production	consumption	consumption of oxygen	1.13E-03		0.000		0.036	5	SLN,ANGPTL6,CRH,TAC1,HBA1/HBA2
Cancer, Organismal Injury and Abnormalities	abdominal cancer	abdominal cancer	1.18E-03					79	MFRP,GABRA5,GDA,F2R,SGK1,BAIAP3,MSX1,KCNH5,CA12,HBA1/HBA2,EN1,GPX3,KCNK5,FAM117A,PXDN,MYO5B,GPR26,LHX9,GABRQ,BIRC7,TTR,NGEF,ZCCHC12,ABCA4,ANGPTL6,HIF3A,AQP1,TNNI3,TACR3,NDST4,SERTM1,IGFBP2,IL33,GPC5,SLC6A11,RASGRF2,BASP1,HMCN1,CPNE5,SLC37A1,DLK1,DGKK,C2orf40,ALAS2,TMEM150B,CRHR2,FAM107A,SLIT1,SLC17A6,FAM19A1,MEIS2,TAC1,SHOX2,TACR1,IGFN1,KL,CAMKV,F5,TMPRSS3,SST,IGHM,ENPP2,KCNC2,GABRA2,TMEM72,KCNE2…
Cellular Development	differentiation	differentiation of cells	1.21E-03		0.195		1.047	26	FAM107A,CRHR2,Miat,GDA,SLIT1,SGK1,MEIS2,MSX1,SHOX2,EN1,IGHM,ENPP2,MYO5B,AW551984,CARTPT,CRH,AQP1,VIP,Hbb-b1,ASPA,IL33,BASP1,DLK1,ALAS2,SIX3,TCF7L2
Molecular Transport, Small Molecule Biochemistry	release	release of catecholamine	1.21E-03		-1.179		-1.055	4	CRHR2,CARTPT,SLC17A6,SST
Organismal Survival	organismal death	organismal death	1.22E-03	Increased	2.743	bias		27	F2R,SLC17A6,CA12,MSX1,TAC1,SHOX2,EN1,GPX3,KCNK5,KL,F5,IGHM,ENPP2,GABRA2,ANGPTL6,AQP1,TNNI3,VIP,Hbb-b1,ASPA,FOLR1,IL33,CLEC7A,DLK1,Lmo3,ALAS2,TCF7L2
Cancer, Gastrointestinal Disease, Organismal Injury and Abnormalities	hyperplasia	hyperplasia of gastrointestinal tract	1.28E-03					3	IL33,KCNE2,CRH
Behavior, Digestive System Development and Function	feeding	feeding	1.30E-03					7	TACR1,SLN,EN1,CRHR2,CARTPT,CRH,TACR3
Cancer, Organismal Injury and Abnormalities	urogenital cancer	urogenital cancer	1.32E-03					45	FAM107A,GABRA5,F2R,SGK1,BAIAP3,MSX1,KCNH5,MEIS2,HBA1/HBA2,TACR1,GPX3,KL,F5,TMPRSS3,IGHM,ENPP2,MYO5B,GPR26,GABRA2,LHX9,GABRQ,BIRC7,TTR,NGEF,ZCCHC12,ABCA4,HIF3A,AQP1,TNNI3,SNCG,IGFBP2,FOLR1,ASPA,PNPLA7,IL33,SLC6A11,RASGRF2,CLIC6,BASP1,HMCN1,CPNE5,C2orf40,ALAS2,SLC5A5,MYBPC1
Nutritional Disease, Psychological Disorders	eating disorder	Eating Disorders	1.34E-03					5	GABRA5,CARTPT,CRH,CA12,GABRA2
Psychological Disorders	generalized anxiety disorder	generalized anxiety disorder	1.36E-03					3	SLC6A11,GABRA5,GABRA2
Inflammatory Disease, Inflammatory Response, Organismal Injury and Abnormalities	inflammatory swelling	swelling of body region	1.36E-03					3	IL33,ANGPTL6,AQP1
Drug Metabolism, Endocrine System Development and Function, Lipid Metabolism, Small Molecule Biochemistry, Vitamin and Mineral Metabolism	synthesis	synthesis of testosterone	1.36E-03					3	CRH,VIP,IGFBP2
Cancer, Cellular Development, Cellular Growth and Proliferation, Organismal Injury and Abnormalities, Tumor Morphology	proliferation	proliferation of tumor cells	1.38E-03		-1.294		-0.946	9	GPC5,F2R,DLK1,CA12,SST,TAC1,IGHM,TCF7L2,IGFBP2
Lipid Metabolism, Molecular Transport, Small Molecule Biochemistry	concentration	concentration of sterol	1.40E-03		0.269		0.110	7	IL33,CRHR2,DLK1,KL,ANGPTL6,CRH,TCF7L2
Behavior	active avoidance response	active avoidance response	1.49E-03					2	PAK6,TACR3
Cellular Function and Maintenance, Molecular Transport	reabsorption	reabsorption of Na+	1.49E-03					2	KCNK5,SGK1
Cancer, Organismal Injury and Abnormalities, Reproductive System Disease	female genital tract cancer	female genital tract cancer	1.49E-03					35	FAM107A,F2R,SGK1,BAIAP3,MSX1,MEIS2,KCNH5,HBA1/HBA2,TACR1,GPX3,KL,F5,TMPRSS3,IGHM,ENPP2,MYO5B,GPR26,GABRA2,LHX9,GABRQ,TTR,ZCCHC12,ABCA4,HIF3A,AQP1,TNNI3,IGFBP2,ASPA,FOLR1,PNPLA7,IL33,RASGRF2,HMCN1,C2orf40,MYBPC1
Cellular Function and Maintenance, Small Molecule Biochemistry	homeostasis	homeostasis of ion	1.57E-03					6	KCNE2,SGK1,KL,TMPRSS3,TNNI3,ALAS2
Respiratory Disease	chronic obstructive pulmonary disease	chronic obstructive pulmonary disease	1.58E-03					5	GABRQ,GABRA5,KL,CA12,GABRA2
Organismal Injury and Abnormalities	damage	damage of epithelial tissue	1.59E-03		-0.000		0.122	4	F2R,KL,CRH,AQP1
Metabolic Disease	hypothermia	hypothermia	1.62E-03					3	SLN,CARTPT,TAC1
Molecular Transport	transport	transport of metal ion	1.63E-03					7	SLN,KCNK5,KCNE2,F2R,SGK1,AQP1,SLC5A5
Cell Death and Survival, Endocrine System Disorders	cell death	cell death of endocrine cells	1.65E-03					4	TACR1,TTR,SLIT1,SST
Connective Tissue Development and Function, Skeletal and Muscular System Development and Function	resorption	resorption of bone	1.66E-03		-0.762		-0.499	5	IL33,CARTPT,KL,TAC1,IGFBP2
Cell Morphology, Organ Morphology, Tissue Morphology	morphology	morphology of glandular epithelial cells	1.71E-03					3	KCNE2,SST,TCF7L2
Lipid Metabolism, Molecular Transport, Small Molecule Biochemistry	accumulation	accumulation of fat	1.73E-03					2	CRH,ENPP2
Cell Death and Survival	cell death	cell death of acinar gland cells	1.73E-03					2	TACR1,VIP
Cellular Assembly and Organization, Cellular Function and Maintenance	depolarization	depolarization of plasma membrane	1.73E-03					2	CRH,TAC1
Cellular Movement, Hematological System Development and Function	extravasation	extravasation of plasma	1.73E-03					2	SST,TAC1
Molecular Transport	quantity	quantity of bicarbonate	1.73E-03					2	KCNK5,CRH
Nucleic Acid Metabolism, Small Molecule Biochemistry	biosynthesis	biosynthesis of cyclic nucleotides	1.74E-03		-1.502		-1.118	6	CRHR2,CRH,AQP1,SST,TAC1,VIP
Cellular Assembly and Organization, Tissue Development	formation	formation of filaments	1.79E-03		-1.195	bias	-0.452	8	TACR1,TTR,GDA,F2R,SGK1,CRH,SST,TAC1
Drug Metabolism, Endocrine System Development and Function, Lipid Metabolism, Molecular Transport, Small Molecule Biochemistry	concentration	concentration of beta-estradiol	1.90E-03					3	CRH,TAC1,LHX9
Neurological Disease	tonic-clonic epilepsy	tonic-clonic epilepsy	1.90E-03					3	GABRA5,CA12,GABRA2
Cancer, Organismal Injury and Abnormalities	melanoma	melanoma	1.92E-03					44	CRHR2,FAM107A,GDA,F2R,SLC17A6,FAM19A1,BAIAP3,KCNH5,SHOX2,KCNK5,IGFN1,KL,CAMKV,F5,TMPRSS3,SST,PXDN,KCNC2,MYO5B,GABRA2,LHX9,GABRQ,BIRC7,NGEF,ABCA4,HIF3A,AQP1,TACR3,NDST4,SERTM1,FOLR1,GPC5,SLC6A11,RASGRF2,CLIC6,BASP1,HMCN1,CPNE5,DGKK,CBLN2,C2orf40,ALAS2,SLC5A5,MYBPC1
Cellular Function and Maintenance, Molecular Transport	uptake	uptake of water	1.99E-03					2	KCNK5,CRH
Organismal Functions	lethargy	lethargy	2.01E-03					3	AQP1,TNNI3,ASPA
Tissue Morphology	abnormal morphology	abnormal morphology of glandular epithelium	2.11E-03					3	KCNE2,SST,TCF7L2
Psychological Disorders	borderline personality disorder	borderline personality disorder	2.11E-03					3	GABRA5,CA12,GABRA2
Organ Morphology	morphology	morphology of gland	2.14E-03					7	EN1,CRHR2,KCNE2,CRH,SST,TAC1,TCF7L2
Organismal Development	abnormal morphology	abnormal morphology of abdomen	2.16E-03					13	CRHR2,KCNE2,F2R,CRH,IGFBP2,Hbb-b1,FOLR1,CLEC7A,KL,DLK1,SST,IGHM,TCF7L2
Neurological Disease, Psychological Disorders	sleep disorder	Sleep Disorders	2.18E-03					4	GABRQ,GABRA5,KCNC2,GABRA2
Cell Morphology, Connective Tissue Development and Function, Tissue Morphology	size	size of adipocytes	2.18E-03					4	CRHR2,DLK1,ENPP2,SHOX2
Hematological System Development and Function	mean corpuscular volume	mean corpuscular volume	2.22E-03					3	AQP1,HBA1/HBA2,Hbb-b1
Cardiovascular Disease, Organismal Injury and Abnormalities, Skeletal and Muscular Disorders	ST-elevation myocardial infarction	ST-elevation myocardial infarction	2.27E-03					2	F2R,TNNI3
Cellular Development, Cellular Growth and Proliferation, Connective Tissue Development and Function, Tissue Development	development	development of adipocytes	2.27E-03					2	SLN,DLK1
Reproductive System Development and Function	ejaculation	ejaculation	2.27E-03					2	TACR1,TAC1
Cell-To-Cell Signaling and Interaction	response	response of endothelial cells	2.27E-03					2	IL33,F2R
Cellular Function and Maintenance	hyperpolarization	hyperpolarization	2.33E-03					3	KCNE2,SGK1,SST
Organismal Injury and Abnormalities	fatigue	fatigue	2.44E-03					3	GABRQ,GABRA5,GABRA2
Behavior	spatial learning	spatial learning	2.45E-03					5	TTR,GABRA5,SGK1,MEIS2,TACR3
Cell Morphology, Cellular Assembly and Organization, Cellular Development, Cellular Function and Maintenance, Cellular Growth and Proliferation, Nervous System Development and Function, Tissue Development	neuritogenesis	neuritogenesis	2.46E-03		-0.986	bias	-0.173	10	FAM107A,BASP1,SLIT1,GDA,PAK6,SGK1,CRH,SHOX2,MYO5B,VIP
Developmental Disorder, Organismal Injury and Abnormalities	congenital malformation	congenital malformation of genitourinary system	2.49E-03					7	GABRA5,SGK1,KL,CA12,LARS2,GABRA2,LHX9
Behavior, Nervous System Development and Function	memory	memory	2.53E-03					6	TACR1,CRHR2,PAK6,SGK1,CRH,TAC1
Cell-To-Cell Signaling and Interaction, Hematological System Development and Function, Hypersensitivity Response, Immune Cell Trafficking, Inflammatory Response	activation	activation of basophils	2.56E-03					2	IL33,F5
Cardiovascular System Development and Function, Hematological System Development and Function	end diastolic pressure	end diastolic pressure of left ventricle	2.56E-03					2	TNNI3,TAC1
Connective Tissue Development and Function, Tissue Morphology	mass	mass of brown adipose tissue	2.56E-03					2	CRH,ENPP2
Free Radical Scavenging, Small Molecule Biochemistry	metabolism	metabolism of hydrogen peroxide	2.67E-03					4	GPX3,TAC1,PXDN,HBA1/HBA2
Nutritional Disease	obesity	severe obesity	2.68E-03					3	GABRQ,GABRA5,GABRA2
Cell Signaling, Post-Translational Modification	tyrosine phosphorylation	tyrosine phosphorylation of protein	2.72E-03		-1.513	bias	-0.838	5	CLEC7A,F2R,TAC1,IGHM,VIP
Cancer, Organismal Injury and Abnormalities	serous neoplasm	serous neoplasm	2.75E-03					10	IL33,GPX3,FAM107A,F2R,KCNH5,TMPRSS3,AQP1,TNNI3,ENPP2,IGFBP2
Inflammatory Disease, Organismal Injury and Abnormalities, Respiratory Disease	acute respiratory distress syndrome	acute respiratory distress syndrome	2.81E-03					3	GABRQ,GABRA5,GABRA2
Cardiovascular System Development and Function, Organ Morphology	relaxation	relaxation of heart	2.81E-03					3	SLN,TNNI3,TAC1
Neurological Disease, Organismal Injury and Abnormalities	migraines	Migraines	2.82E-03					4	GABRA5,CA12,VIP,GABRA2
Connective Tissue Development and Function, Skeletal and Muscular System Development and Function, Tissue Morphology	quantity	quantity of osteoclasts	2.82E-03		-0.152		0.011	4	F2R,CARTPT,KL,IGHM
Endocrine System Development and Function, Lipid Metabolism, Small Molecule Biochemistry, Vitamin and Mineral Metabolism	steroidogenesis	steroidogenesis of hormone	2.82E-03		-0.189		0.076	4	CRHR2,CRH,VIP,IGFBP2
Cell-To-Cell Signaling and Interaction, Nervous System Development and Function	activation	activation of nerves	2.87E-03					2	F2R,TAC1
Lipid Metabolism, Molecular Transport, Small Molecule Biochemistry, Vitamin and Mineral Metabolism	concentration	concentration of retinol	2.87E-03					2	TTR,ABCA4
Cellular Function and Maintenance, Small Molecule Biochemistry	homeostasis	homeostasis of Na+	2.87E-03					2	SGK1,TMPRSS3
Neurological Disease, Respiratory Disease, Skeletal and Muscular Disorders	laryngismus	laryngismus	2.87E-03					2	GABRA5,GABRA2
Cell-To-Cell Signaling and Interaction, Nervous System Development and Function	miniature inhibitory postsynaptic current	miniature inhibitory postsynaptic current	2.87E-03					2	BAIAP3,GABRA2
Connective Tissue Disorders, Developmental Disorder, Skeletal and Muscular Disorders	pectus excavatum	pectus excavatum	2.87E-03					2	GABRA5,GABRA2
Cell Signaling, Nucleic Acid Metabolism, Small Molecule Biochemistry	stimulation	stimulation of cyclic AMP	2.87E-03					2	CRH,VIP
Psychological Disorders	impulse control disorder	impulse control disorder	2.94E-03					3	GABRA5,CA12,GABRA2
Behavior, Nervous System Development and Function	long-term memory	long-term memory	2.94E-03					3	TACR1,SGK1,TAC1
Connective Tissue Development and Function, Tissue Morphology	mass	mass of adipose tissue	2.94E-03		0.537		0.747	5	DLK1,CARTPT,CRH,ENPP2,SHOX2
Embryonic Development, Organismal Development	development	development of body trunk	3.04E-03		0.447	bias	1.136	16	HIF3A,CRH,MSX1,AQP1,TNNI3,SHOX2,VIP,Hbb-b1,IGFBP2,FOLR1,EN1,KL,F5,SST,TCF7L2,LHX9
Organismal Injury and Abnormalities, Tissue Morphology	permeability	permeability of epithelial tissue	3.07E-03					3	F2R,KL,AQP1
Cell Cycle	G1 phase	G1 phase of lymphocytes	3.20E-03					2	IGHM,VIP
Cell Morphology, Digestive System Development and Function, Organ Morphology, Organismal Development, Tissue Morphology	abnormal morphology	abnormal morphology of gastric parietal cells	3.20E-03					2	KCNE2,SST
Nutritional Disease	early-onset obesity	early-onset obesity	3.20E-03					2	CRHR2,CARTPT
Neurological Disease, Psychological Disorders	attention deficit hyperactivity disorder	attention deficit hyperactivity disorder	3.21E-03					3	GABRA5,CARTPT,GABRA2
Cancer, Dermatological Diseases and Conditions, Organismal Injury and Abnormalities	skin cancer	skin cancer	3.28E-03					43	CRHR2,FAM107A,SLIT1,GDA,SLC17A6,FAM19A1,BAIAP3,KCNH5,SHOX2,KCNK5,KL,CAMKV,F5,TMPRSS3,SST,PXDN,KCNC2,MYO5B,GABRA2,TMEM72,LHX9,GABRQ,NGEF,ABCA4,HIF3A,AQP1,TACR3,NDST4,CRB2,SERTM1,FOLR1,GPC5,SLC6A11,RASGRF2,CLIC6,BASP1,HMCN1,CPNE5,DGKK,CBLN2,C2orf40,SLC5A5,MYBPC1
Neurological Disease, Psychological Disorders	insomnia	insomnia	3.35E-03					3	GABRQ,GABRA5,GABRA2
Embryonic Development, Organ Development, Organismal Development, Tissue Development, Visual System Development and Function	formation	formation of eye	3.36E-03					8	MFRP,Miat,ABCA4,HIF3A,MEIS2,AQP1,SIX3,ASPA
Cellular Development, Cellular Growth and Proliferation, Embryonic Development, Organ Development, Organismal Development, Tissue Development, Visual System Development and Function	formation	formation of retinal cells	3.49E-03					3	MFRP,Miat,SIX3
Cell Morphology, Digestive System Development and Function	morphology	morphology of gastrointestinal cells	3.49E-03					3	KCNE2,SST,TCF7L2
Cell-To-Cell Signaling and Interaction, Drug Metabolism, Molecular Transport, Small Molecule Biochemistry	release	release of dopamine	3.49E-03					3	CRHR2,CARTPT,SLC17A6
Tissue Morphology	abnormal morphology	abnormal morphology of white adipose tissue	3.55E-03					2	CRHR2,ANGPTL6
Cellular Compromise, Hypersensitivity Response, Inflammatory Response	degranulation	degranulation of BMMC cells	3.55E-03					2	TACR1,TAC1
Digestive System Development and Function	morphogenesis	morphogenesis of embryonic gastrointestinal tract	3.55E-03					2	SHOX2,TCF7L2
Neurological Disease, Psychological Disorders	insomnia	primary insomnia	3.55E-03					2	GABRA5,GABRA2
Behavior	taste aversion	taste aversion	3.55E-03					2	CARTPT,SLC17A6
Cardiovascular Disease, Inflammatory Disease, Organismal Injury and Abnormalities	carditis	carditis	3.64E-03					3	IL33,F2R,IGHM
Cardiovascular Disease, Organismal Injury and Abnormalities	coronary artery disease	coronary artery disease	3.77E-03					6	GABRA5,F2R,KL,HBA1/HBA2,GABRA2,FOLR1
Connective Tissue Development and Function, Tissue Morphology	quantity	quantity of adipose tissue	3.83E-03		-0.640		-0.160	6	CRHR2,DLK1,CARTPT,KL,ANGPTL6,ASPA
Cancer, Organismal Injury and Abnormalities	tumorigenesis	tumorigenesis of tissue	3.91E-03					80	MFRP,GABRA5,GDA,F2R,SGK1,BAIAP3,MSX1,KCNH5,CA12,HBA1/HBA2,EN1,GPX3,KCNK5,FAM117A,PXDN,MYO5B,GPR26,LHX9,GABRQ,BIRC7,TTR,NGEF,ZCCHC12,ABCA4,ANGPTL6,HIF3A,AQP1,TNNI3,CPNE6,TACR3,NDST4,SERTM1,IGFBP2,IL33,GPC5,SLC6A11,RASGRF2,BASP1,HMCN1,CPNE5,SLC37A1,DLK1,DGKK,C2orf40,ALAS2,TMEM150B,CRHR2,FAM107A,SLIT1,SLC17A6,FAM19A1,MEIS2,TAC1,SHOX2,TACR1,IGFN1,KL,CAMKV,F5,TMPRSS3,SST,ENPP2,KCNC2,GABRA2,TMEM72,KCNE…
Cardiovascular Disease, Organismal Injury and Abnormalities	valvular regurgitation	valvular regurgitation of mitral valve	3.91E-03					2	GABRA5,GABRA2
Organismal Injury and Abnormalities	discomfort	discomfort	4.00E-03					6	GABRA5,KCNE2,CA12,TAC1,VIP,GABRA2
Lipid Metabolism, Small Molecule Biochemistry, Vitamin and Mineral Metabolism	synthesis	synthesis of terpenoid	4.00E-03		-0.921		-0.470	6	CRHR2,ABCA4,CRH,VIP,IGFBP2,ASPA
Cell-To-Cell Signaling and Interaction, Nervous System Development and Function	action potential	action potential of neurons	4.06E-03					4	BAIAP3,CRH,SST,KCNC2
Cell Signaling, Nucleic Acid Metabolism, Small Molecule Biochemistry	binding	binding of guanosine 5'-O-(3-thiotriphosphate)	4.10E-03					3	F2R,CRH,SST
Cell Morphology, Cellular Assembly and Organization, Cellular Development, Cellular Function and Maintenance, Cellular Growth and Proliferation, Embryonic Development, Nervous System Development and Function, Tissue Development	growth	growth of dendrites	4.10E-03					3	SLIT1,SGK1,VIP
Organismal Functions	energy expenditure	energy expenditure	4.16E-03					4	ANGPTL6,CRH,TNNI3,SNCG
Cell Signaling, Molecular Transport, Small Molecule Biochemistry, Vitamin and Mineral Metabolism	release	release of Ca2+	4.27E-03		-0.152	bias	0.440	5	SLN,SLIT1,F2R,SST,IGHM
Cancer, Gastrointestinal Disease, Organismal Injury and Abnormalities	hyperplasia	hyperplasia of goblet cells	4.29E-03					2	IL33,CRH
Cardiovascular System Development and Function, Tissue Morphology	permeability	permeability of vascular tissue	4.29E-03					2	CRH,TAC1
Cancer, Endocrine System Disorders, Organismal Injury and Abnormalities, Reproductive System Disease	ovarian cancer	ovarian cancer	4.30E-03					11	GPX3,RASGRF2,TTR,FAM107A,F2R,MSX1,KCNH5,TMPRSS3,IGHM,IGFBP2,FOLR1
Organ Morphology	abnormal morphology	abnormal morphology of gland	4.35E-03					6	EN1,CRHR2,KCNE2,CRH,SST,TCF7L2
Cell Death and Survival	cell death	cell death of gonadal cell lines	4.43E-03					3	CRHR2,PAK6,KL
Cell Cycle	G1/S phase transition	G1/S phase transition of keratinocyte cancer cell lines	4.46E-03					1	CRH
Developmental Disorder, Endocrine System Disorders, Hereditary Disorder, Neurological Disease, Organismal Injury and Abnormalities, Reproductive System Disease, Respiratory Disease	Kallmann syndrome type 11	Kallmann syndrome type 11	4.46E-03					1	TACR3
Auditory Disease, Developmental Disorder, Endocrine System Disorders, Hereditary Disorder, Neurological Disease, Organismal Injury and Abnormalities, Reproductive System Disease	Perrault syndrome type 4	Perrault syndrome type 4	4.46E-03					1	LARS2
Connective Tissue Disorders, Hematological Disease	ZF type alpha-thalassemia	ZF type alpha-thalassemia	4.46E-03					1	HBA1/HBA2
Cell Morphology, Humoral Immune Response	abnormal morphology	abnormal morphology of B-1a lymphocytes	4.46E-03					1	IGHM
Endocrine System Development and Function, Nervous System Development and Function, Organ Morphology, Organismal Development	abnormal morphology	abnormal morphology of enlarged adenohypophysis	4.46E-03					1	TCF7L2
Auditory and Vestibular System Development and Function, Organ Morphology, Organismal Development, Tissue Morphology	abnormal morphology	abnormal morphology of otic pit	4.46E-03					1	FOLR1
Connective Tissue Development and Function, Organ Morphology, Organismal Development, Skeletal and Muscular System Development and Function, Tissue Development	abnormal morphology	abnormal morphology of overlapping parietal bone	4.46E-03					1	MSX1
Auditory and Vestibular System Development and Function, Connective Tissue Development and Function, Organ Morphology, Organismal Development, Skeletal and Muscular System Development and Function, Tissue Development	abnormal morphology	abnormal morphology of short malleus	4.46E-03					1	MSX1
Molecular Transport	accumulation	accumulation of iodide	4.46E-03					1	SLC5A5
Cell-To-Cell Signaling and Interaction, Nervous System Development and Function	activation	activation of nigrostriatal dopamine system neuron	4.46E-03					1	CARTPT
Cell-To-Cell Signaling and Interaction, Nervous System Development and Function	activation	activation of projection neurons	4.46E-03					1	CRH
Cell Death and Survival, Hematological Disease, Immunological Disease	activation-induced cell death	activation-induced cell death of Th2 cells	4.46E-03					1	VIP
Cell-To-Cell Signaling and Interaction, Hematological System Development and Function, Immune Cell Trafficking	adhesion	adhesion of basophils	4.46E-03					1	IL33
Cell-To-Cell Signaling and Interaction	aggregation	aggregation of hepatoma cell lines	4.46E-03					1	TCF7L2
DNA Replication, Recombination, and Repair	allelic exclusion	allelic exclusion of DNA	4.46E-03					1	IGHM
Connective Tissue Disorders, Hematological Disease	alpha + thalassemia	alpha + thalassemia	4.46E-03					1	HBA1/HBA2
Cardiovascular Disease, Cell Death and Survival, Connective Tissue Disorders, Developmental Disorder, Hematological Disease, Hereditary Disorder, Organismal Injury and Abnormalities	alpha Heinz body anemias	alpha Heinz body anemias	4.46E-03					1	HBA1/HBA2
Connective Tissue Disorders, Hematological Disease	alpha thalassaemia trait	alpha thalassaemia trait	4.46E-03					1	HBA1/HBA2
Cancer, Connective Tissue Disorders, Hematological Disease, Organismal Injury and Abnormalities	alpha-globin type erythremia	alpha-globin type erythremia	4.46E-03					1	HBA1/HBA2
Hematological Disease	alpha-globin type methemoglobinemia	alpha-globin type methemoglobinemia	4.46E-03					1	HBA1/HBA2
Behavior	ambulatory response	ambulatory response	4.46E-03					1	CARTPT
Hair and Skin Development and Function, Organ Morphology	area	area of sebaceous glands	4.46E-03					1	TAC1
Cancer, Cellular Development, Cellular Growth and Proliferation, Hematological Disease, Immunological Disease, Organismal Injury and Abnormalities, Tumor Morphology	growth	arrest in growth of B cell lymphoma cells	4.46E-03					1	IGHM
Developmental Disorder, Hereditary Disorder, Ophthalmic Disease, Organismal Injury and Abnormalities	Stargardt's disease	autosomal recessive Stargardt's disease	4.46E-03					1	ABCA4
Cardiovascular Disease, Hematological Disease	deep vein thrombosis	bilateral deep vein thrombosis	4.46E-03					1	F5
Developmental Disorder, Skeletal and Muscular Disorders	bilateral hyperpronation	bilateral hyperpronation	4.46E-03					1	TCF7L2
Lipid Metabolism, Small Molecule Biochemistry	binding	binding of U46619	4.46E-03					1	F2R
Gene Expression	binding	binding of osteocalcin box	4.46E-03					1	MSX1
Hereditary Disorder, Neurological Disease, Organismal Injury and Abnormalities	cerebral folate transport deficiency	cerebral folate transport deficiency	4.46E-03					1	FOLR1
Auditory Disease, Hereditary Disorder, Neurological Disease, Organismal Injury and Abnormalities	childhood onset deafness DFNB8	childhood onset deafness DFNB8	4.46E-03					1	TMPRSS3
Digestive System Development and Function	closure	closure of palate	4.46E-03					1	TCF7L2
Carbohydrate Metabolism, Lipid Metabolism, Molecular Transport, Small Molecule Biochemistry	co-localization	co-localization of phosphatidylserine	4.46E-03					1	IGHM
Developmental Disorder, Gastrointestinal Disease, Hereditary Disorder, Organismal Injury and Abnormalities	congenital microvillous atrophy	congenital microvillous atrophy	4.46E-03					1	MYO5B
Digestive System Development and Function	contraction	contraction of circular muscle layer	4.46E-03					1	TAC1
Carbohydrate Metabolism, Lipid Metabolism, Small Molecule Biochemistry	conversion	conversion of lysophosphatidylcholine	4.46E-03					1	ENPP2
Carbohydrate Metabolism, Lipid Metabolism, Small Molecule Biochemistry	conversion	conversion of lysophosphatidylethanolamine	4.46E-03					1	ENPP2
Carbohydrate Metabolism, Lipid Metabolism, Small Molecule Biochemistry	conversion	conversion of lysophosphatidylserine	4.46E-03					1	ENPP2
Developmental Disorder, Ophthalmic Disease, Organismal Injury and Abnormalities	corneal opacification and other ocular anomalies	corneal opacification and other ocular anomalies	4.46E-03					1	PXDN
Developmental Disorder, Hereditary Disorder, Neurological Disease, Organismal Injury and Abnormalities, Renal and Urological Disease	cystic kidney disease with ventriculomegaly	cystic kidney disease with ventriculomegaly	4.46E-03					1	CRB2
Cell Death and Survival, Cellular Compromise	cytotoxicity	cytotoxicity of hepatoma cell lines	4.46E-03					1	SGK1
Cellular Development, Developmental Disorder, Skeletal and Muscular Disorders	dedifferentiation	dedifferentiation of myotube	4.46E-03					1	MSX1
Cellular Compromise, Neurological Disease	degeneration	degeneration of oligodendrocytes	4.46E-03					1	ASPA
Organismal Development, Visual System Development and Function	dark adaptation	delay in dark adaptation of mice	4.46E-03					1	ABCA4
Neurological Disease, Organismal Injury and Abnormalities	hyperalgesia	delay in hyperalgesia	4.46E-03					1	SGK1
Nervous System Development and Function, Visual System Development and Function	dark adaptation	delay in initiation of dark adaptation of eye	4.46E-03					1	ABCA4
Tissue Development	multilayering	delay in multilayering of cells	4.46E-03					1	EN1
Cell Death and Survival, Visual System Development and Function	recovery	delay in recovery of retinal rods	4.46E-03					1	ABCA4
Cell-To-Cell Signaling and Interaction, Drug Metabolism, Molecular Transport, Small Molecule Biochemistry	secretion	delay in secretion of epinephrine	4.46E-03					1	CRH
Cellular Movement	shift	delay in shift of cells	4.46E-03					1	EN1
Cell Morphology, Cell-To-Cell Signaling and Interaction, Cellular Function and Maintenance, Endocrine System Development and Function, Nervous System Development and Function	depolarization	depolarization of lutenizing hormone-releasing hormone neurons	4.46E-03					1	CARTPT
Connective Tissue Development and Function, Tissue Development	deposition	deposition of calvaria	4.46E-03					1	EN1
Cell-To-Cell Signaling and Interaction	desensitization	desensitization of cardiomyocytes	4.46E-03					1	TNNI3
Embryonic Development, Nervous System Development and Function, Organ Development, Organismal Development, Tissue Development	development	development of colliculus	4.46E-03					1	EN1
Embryonic Development, Organismal Development, Skeletal and Muscular System Development and Function	development	development of paw	4.46E-03					1	EN1
Embryonic Development, Endocrine System Development and Function, Organismal Development	development	development of pineal gland	4.46E-03					1	EN1
Cellular Development, Cellular Growth and Proliferation, Embryonic Development, Hematological System Development and Function, Hematopoiesis, Lymphoid Tissue Structure and Development, Organ Development, Organismal Development, Tissue Development	development	development of subcapsular sinus macrophages	4.46E-03					1	IGHM
Cellular Development, Nervous System Development and Function, Tissue Development	differentiation	differentiation of neural-like cells	4.46E-03					1	EN1
Cardiovascular Disease, Hereditary Disorder, Organismal Injury and Abnormalities, Skeletal and Muscular Disorders	dilated cardiomyopathy 2a	dilated cardiomyopathy 2a	4.46E-03					1	TNNI3
Connective Tissue Disorders, Developmental Disorder, Hereditary Disorder, Organismal Injury and Abnormalities, Skeletal and Muscular Disorders	distal arthrogryposis type 1B	distal arthrogryposis type 1B	4.46E-03					1	MYBPC1
Developmental Disorder, Endocrine System Disorders, Hereditary Disorder, Metabolic Disease, Organismal Injury and Abnormalities	dystransthyretinemic euthyroidal hyperthyroxinemia	dystransthyretinemic euthyroidal hyperthyroxinemia	4.46E-03					1	TTR
Organismal Injury and Abnormalities	edema	edema of mucosa	4.46E-03					1	CRH
Organismal Functions	energy expenditure	energy expenditure of myofiber	4.46E-03					1	TNNI3
Cardiovascular Disease, Hereditary Disorder, Organismal Injury and Abnormalities, Skeletal and Muscular Disorders	familial atrial fibrillation type 4	familial atrial fibrillation type 4	4.46E-03					1	KCNE2
Dermatological Diseases and Conditions, Hereditary Disorder, Infectious Diseases, Organismal Injury and Abnormalities	familial candidiasis type 4	familial candidiasis type 4	4.46E-03					1	CLEC7A
Hereditary Disorder, Neurological Disease, Organismal Injury and Abnormalities	familial carpal tunnel syndrome	familial carpal tunnel syndrome	4.46E-03					1	TTR
Cardiovascular Disease, Hereditary Disorder, Organismal Injury and Abnormalities, Skeletal and Muscular Disorders	familial hypertrophic cardiomyopathy type 7	familial hypertrophic cardiomyopathy type 7	4.46E-03					1	TNNI3
Cardiovascular Disease, Hereditary Disorder, Organismal Injury and Abnormalities, Skeletal and Muscular Disorders	familial restrictive cardiomyopathy 1	familial restrictive cardiomyopathy 1	4.46E-03					1	TNNI3
Hereditary Disorder, Organismal Injury and Abnormalities, Renal and Urological Disease	focal segmental glomerulosclerosis type 9	focal segmental glomerulosclerosis type 9	4.46E-03					1	CRB2
Cellular Function and Maintenance, Skeletal and Muscular System Development and Function	force relaxation	force relaxation of myofiber	4.46E-03					1	TNNI3
Embryonic Development, Nervous System Development and Function, Organ Development, Organismal Development, Tissue Development	formation	formation of suprachiasmatic nucleus	4.46E-03					1	SIX3
Developmental Disorder, Hereditary Disorder, Ophthalmic Disease, Organismal Injury and Abnormalities	fundus flavimaculatus	fundus flavimaculatus	4.46E-03					1	ABCA4
Lipid Metabolism, Small Molecule Biochemistry, Vitamin and Mineral Metabolism	generation	generation of vitamin A	4.46E-03					1	ABCA4
Organismal Injury and Abnormalities	hemoglobin H hydrops fetalis syndrome	hemoglobin H hydrops fetalis syndrome	4.46E-03					1	HBA1/HBA2
Connective Tissue Disorders, Developmental Disorder, Hereditary Disorder, Neurological Disease, Organismal Development, Organismal Injury and Abnormalities, Skeletal and Muscular Disorders	holoprosencephaly-2	holoprosencephaly-2	4.46E-03					1	SIX3
Gastrointestinal Disease	hypergastrinemia	hypergastrinemia of gastric gland	4.46E-03					1	KCNE2
Cancer, Gastrointestinal Disease, Organismal Injury and Abnormalities	hyperplasia	hyperplasia of gastric gland	4.46E-03					1	KCNE2
Cellular Function and Maintenance, Endocrine System Disorders, Neurological Disease	hyperpolarization	hyperpolarization of lutenizing hormone-releasing hormone neurons	4.46E-03					1	SST
Cellular Assembly and Organization, Cellular Function and Maintenance	hyperpolarization	hyperpolarization of mitochondrial inner membrane	4.46E-03					1	SGK1
Cardiovascular Disease, Organismal Injury and Abnormalities	hypertension	hypertension of right ventricle	4.46E-03					1	VIP
Developmental Disorder, Respiratory Disease	hypertrophy	hypertrophy of bronchial epithelial cells	4.46E-03					1	IL33
Developmental Disorder, Gastrointestinal Disease	hypertrophy	hypertrophy of goblet cells	4.46E-03					1	IL33
Developmental Disorder, Endocrine System Disorders, Hereditary Disorder, Neurological Disease, Organismal Injury and Abnormalities, Reproductive System Disease	hypogonadotropic hypogonadism 11 without anosmia	hypogonadotropic hypogonadism 11 without anosmia	4.46E-03					1	TACR3
Connective Tissue Disorders, Developmental Disorder, Skeletal and Muscular Disorders	hypoplasia	hypoplasia of calvaria	4.46E-03					1	EN1
Dermatological Diseases and Conditions, Developmental Disorder, Hereditary Disorder, Organismal Injury and Abnormalities	hypoplastic enamel-onycholysis-hypohidrosis syndrome	hypoplastic enamel-onycholysis-hypohidrosis syndrome	4.46E-03					1	MSX1
Cardiovascular Disease, Hematological Disease, Metabolic Disease	hypoxemia	hypoxemia of artery	4.46E-03					1	VIP
Gastrointestinal Disease, Inflammatory Response, Tissue Development	inflammation	inflammation of intestinal tissue	4.46E-03					1	CRH
Cellular Growth and Proliferation, Nervous System Development and Function	inhibition	inhibition of respiratory neurons	4.46E-03					1	SST
Cell Morphology	intracellular pH	intracellular pH of breast cancer cell lines	4.46E-03					1	SST
Embryonic Development, Organismal Development, Tissue Development	invagination	invagination of lens placode	4.46E-03					1	SIX3
Cancer, Cellular Movement, Connective Tissue Disorders, Organismal Injury and Abnormalities, Reproductive System Disease	invasion	invasion of decidual cells	4.46E-03					1	IL33
Cancer, Cellular Movement, Organismal Injury and Abnormalities, Tumor Morphology	invasion	invasion of stomach cancer cell	4.46E-03					1	F2R
Cardiovascular Disease, Metabolic Disease, Organismal Injury and Abnormalities, Skeletal and Muscular Disorders	isolated cardiac amyloidosis	isolated cardiac amyloidosis	4.46E-03					1	TTR
Dermatological Diseases and Conditions, Hematological Disease, Hereditary Disorder, Metabolic Disease, Nutritional Disease, Organismal Injury and Abnormalities	isolated hyperchlorhidrosis	isolated hyperchlorhidrosis	4.46E-03					1	CA12
Skeletal and Muscular System Development and Function	isometric tension	isometric tension of ventricular myocytes	4.46E-03					1	TNNI3
Cardiovascular Disease, Developmental Disorder, Hematological Disease, Hereditary Disorder, Organismal Injury and Abnormalities	late-onset hereditary sideroblastic anemia	late-onset hereditary sideroblastic anemia	4.46E-03					1	ALAS2
Connective Tissue Disorders, Developmental Disorder, Hereditary Disorder, Neurological Disease, Organismal Injury and Abnormalities, Skeletal and Muscular Disorders	lethal congenital contractural syndrome type 4	lethal congenital contractural syndrome type 4	4.46E-03					1	MYBPC1
Cell Death and Survival	long-term survival	long-term survival of endometrial cancer cell lines	4.46E-03					1	CRH
Behavior	marble-burying behavior	marble-burying behavior	4.46E-03					1	CRHR2
Cellular Development, Hematological System Development and Function, Hematopoiesis	maturation	maturation of mast precursor cells	4.46E-03					1	IL33
Skeletal and Muscular System Development and Function	maximum force	maximum force of cardiomyocytes	4.46E-03					1	TNNI3
Cardiovascular System Development and Function, Hematological System Development and Function	mean arterial pressure	mean arterial pressure of heart	4.46E-03					1	VIP
Developmental Disorder, Hereditary Disorder, Metabolic Disease, Neurological Disease, Organismal Injury and Abnormalities, Psychological Disorders	mild Canavan disease	mild Canavan disease	4.46E-03					1	ASPA
Cell Cycle, Connective Tissue Development and Function	mitosis	mitosis of synovial cells	4.46E-03					1	TAC1
Cardiovascular System Development and Function	mixed venous oxygen saturation	mixed venous oxygen saturation of heart	4.46E-03					1	VIP
Cellular Assembly and Organization	mobility	mobility of thin filaments	4.46E-03					1	TNNI3
Cell Morphology, Hematological System Development and Function, Inflammatory Response	modulation	modulation of Kupffer cells	4.46E-03					1	SST
Cancer, Cell Morphology, Cellular Compromise, Organismal Injury and Abnormalities	multinucleation	multinucleation of mammary tumor cells	4.46E-03					1	SNCG
Infectious Diseases, Neurological Disease	neurocysticercosis	neurocysticercosis	4.46E-03					1	TAC1
Nervous System Development and Function	neuroprotection	neuroprotection of cerebellar granule cell	4.46E-03					1	CRH
Cell-To-Cell Signaling and Interaction, Nervous System Development and Function	neurotransmission	neurotransmission of hypothalamic neurons	4.46E-03					1	CARTPT
Connective Tissue Disorders, Hematological Disease	nondeletional hemoglobin H disease	nondeletional hemoglobin H disease	4.46E-03					1	HBA1/HBA2
Lymphoid Tissue Structure and Development, Organ Morphology, Tissue Morphology	number	number of type 2 pulmonary innate lymphoid cells	4.46E-03					1	IL33
Connective Tissue Disorders, Developmental Disorder, Gastrointestinal Disease, Hereditary Disorder, Organismal Development, Organismal Injury and Abnormalities, Skeletal and Muscular Disorders	orofacial cleft 5	orofacial cleft 5	4.46E-03					1	MSX1
DNA Replication, Recombination, and Repair, Drug Metabolism, Nucleic Acid Metabolism, Small Molecule Biochemistry	phosphorylation	phosphorylation of zidovudine	4.46E-03					1	FOLR1
Organismal Injury and Abnormalities, Reproductive System Disease	placental abruption	placental abruption	4.46E-03					1	F5
Cardiovascular Disease, Organismal Injury and Abnormalities, Reproductive System Disease	placental infarction	placental infarction	4.46E-03					1	F5
Developmental Disorder, Hereditary Disorder, Neurological Disease, Ophthalmic Disease, Organismal Injury and Abnormalities	posterior microphthalmia with retinitis pigmentosa foveoschisis and optic disc drusen	posterior microphthalmia with retinitis pigmentosa foveoschisis and optic disc drusen	4.46E-03					1	MFRP
Drug Metabolism, Small Molecule Biochemistry	production	production of epinephrine	4.46E-03					1	CRH
Cardiovascular System Development and Function	proliferation	proliferation of arterial capillary	4.46E-03					1	AQP1
Cancer, Cellular Development, Cellular Growth and Proliferation, Organismal Injury and Abnormalities, Tumor Morphology	proliferation	proliferation of rhabdomyosarcoma cells	4.46E-03					1	GPC5
Hair and Skin Development and Function	proliferation	proliferation of sebaceous glands	4.46E-03					1	TAC1
Cardiovascular Disease, Developmental Disorder, Hematological Disease, Hereditary Disorder, Organismal Injury and Abnormalities	pyridoxine-refractory X-linked sideroblastic anemia	pyridoxine-refractory X-linked sideroblastic anemia	4.46E-03					1	ALAS2
Carbohydrate Metabolism, Lipid Metabolism, Molecular Transport, Small Molecule Biochemistry	quantity	quantity of N-retinylidene-phosphatidylethanolamine	4.46E-03					1	ABCA4
Cellular Assembly and Organization, Hair and Skin Development and Function, Organ Morphology, Tissue Morphology	quantity	quantity of sebum vacuole	4.46E-03					1	TAC1
Cell Signaling, Nucleic Acid Metabolism, Small Molecule Biochemistry	reduction	reduction of GTP	4.46E-03					1	TAC1
Cell-To-Cell Signaling and Interaction, Small Molecule Biochemistry	reduction	reduction of acetylcholine	4.46E-03					1	SST
Cellular Function and Maintenance, Nervous System Development and Function	regulation	regulation of noradrenergic neurons	4.46E-03					1	CRH
Endocrine System Development and Function, Organismal Functions	regulation	regulation of pancreas	4.46E-03					1	VIP
Cell Signaling, Small Molecule Biochemistry	regulation	regulation of thyroid hormone	4.46E-03					1	TTR
Drug Metabolism, Small Molecule Biochemistry	relaxation	relaxation of carbamylcholine	4.46E-03					1	VIP
Amino Acid Metabolism, Molecular Transport, Small Molecule Biochemistry	release	release of glycine	4.46E-03					1	TAC1
Hereditary Disorder, Ophthalmic Disease, Organismal Injury and Abnormalities	retinitis pigmentosa type 19	retinitis pigmentosa type 19	4.46E-03					1	ABCA4
Molecular Transport	secretion	secretion of H+	4.46E-03					1	KCNE2
Endocrine System Development and Function, Molecular Transport, Small Molecule Biochemistry	secretion	secretion of pituitary hormone derivative	4.46E-03					1	SST
Cell Cycle	senescence	senescence of nervous tissue cell lines	4.46E-03					1	C2orf40
Cell Cycle	senescence	senescence of oligodendrocyte precursor cells	4.46E-03					1	C2orf40
Cell Cycle	senescence	senescence of progenitor cells	4.46E-03					1	KL
Cell-To-Cell Signaling and Interaction	sensitization	sensitization of cervical cancer cell lines	4.46E-03					1	BIRC7
Connective Tissue Disorders, Inflammatory Disease, Skeletal and Muscular Disorders	collagen-induced arthritis	severe collagen-induced arthritis	4.46E-03					1	VIP
Connective Tissue Disorders, Skeletal and Muscular Disorders	shortening	shortening of rib 13	4.46E-03					1	EN1
Cell-To-Cell Signaling and Interaction, Cellular Growth and Proliferation, Hematological System Development and Function	stimulation	stimulation of invariant natural killer T cells	4.46E-03					1	IL33
Small Molecule Biochemistry	surge	surge of progesterone	4.46E-03					1	CRH
Tissue Development	survival	survival of dental pulp	4.46E-03					1	MSX1
Cell Death and Survival, Connective Tissue Development and Function	survival	survival of odontoblasts	4.46E-03					1	MSX1
Cardiovascular Disease, Developmental Disorder, Hereditary Disorder, Organismal Injury and Abnormalities	susceptibility to acquired long QT syndrome type 6	susceptibility to acquired long QT syndrome type 6	4.46E-03					1	KCNE2
Hereditary Disorder, Ophthalmic Disease, Organismal Injury and Abnormalities	susceptibility to age-related macular degeneration type 2	susceptibility to age-related macular degeneration type 2	4.46E-03					1	ABCA4
Hereditary Disorder, Infectious Diseases, Organismal Injury and Abnormalities	susceptibility to aspergillosis	susceptibility to aspergillosis	4.46E-03					1	CLEC7A
Hereditary Disorder, Organismal Injury and Abnormalities, Reproductive System Disease	susceptibility to recurrent pregnancy loss 1	susceptibility to recurrent pregnancy loss 1	4.46E-03					1	F5
Inflammatory Disease, Inflammatory Response, Organismal Injury and Abnormalities, Respiratory Disease	inflammatory swelling	swelling of nose	4.46E-03					1	ANGPTL6
Cell Morphology, Cellular Compromise, Endocrine System Disorders, Gastrointestinal Disease	swelling	swelling of zymogen granules	4.46E-03					1	AQP1
Metabolic Disease	systemic reactive amyloidosis	systemic reactive amyloidosis	4.46E-03					1	TTR
Cardiovascular Disease, Organismal Injury and Abnormalities, Tissue Morphology	thickening	thickening of pulmonary artery	4.46E-03					1	VIP
Hematological Disease, Hereditary Disorder, Organismal Injury and Abnormalities	thrombophilia due to factor V Leiden	thrombophilia due to factor V Leiden	4.46E-03					1	F5
Developmental Disorder, Endocrine System Disorders, Hereditary Disorder, Metabolic Disease, Organismal Injury and Abnormalities	thyroid dyshormonogenesis 1	thyroid dyshormonogenesis 1	4.46E-03					1	SLC5A5
Molecular Transport	translocation	translocation of water	4.46E-03					1	AQP1
Carbohydrate Metabolism, Lipid Metabolism, Molecular Transport, Small Molecule Biochemistry	transport	transport of N-retinylidene-phosphatidylethanolamine	4.46E-03					1	ABCA4
Cardiovascular Disease, Developmental Disorder, Hereditary Disorder, Metabolic Disease, Neurological Disease, Organismal Injury and Abnormalities, Skeletal and Muscular Disorders	transthyretin-related leptomeningeal amyloidosis	transthyretin-related leptomeningeal amyloidosis	4.46E-03					1	TTR
Hematological Disease, Hereditary Disorder, Organismal Injury and Abnormalities	type I factor V deficiency	type I factor V deficiency	4.46E-03					1	F5
Nutritional Disease	visceral obesity	visceral obesity	4.46E-03					1	SHOX2
Developmental Disorder, Hematological Disease, Hereditary Disorder, Metabolic Disease, Organismal Injury and Abnormalities	x-linked dominant erythropoietic protoporphyria	x-linked dominant erythropoietic protoporphyria	4.46E-03					1	ALAS2
Cancer, Dermatological Diseases and Conditions, Organismal Injury and Abnormalities	malignant cutaneous melanoma cancer	malignant cutaneous melanoma cancer	4.51E-03					40	CRHR2,FAM107A,GDA,SLC17A6,FAM19A1,BAIAP3,KCNH5,SHOX2,KCNK5,KL,CAMKV,F5,TMPRSS3,SST,PXDN,KCNC2,MYO5B,GABRA2,LHX9,GABRQ,NGEF,ABCA4,HIF3A,AQP1,TACR3,NDST4,SERTM1,FOLR1,GPC5,SLC6A11,RASGRF2,CLIC6,BASP1,HMCN1,CPNE5,DGKK,CBLN2,C2orf40,SLC5A5,MYBPC1
Cancer, Organismal Injury and Abnormalities	neoplasia	neoplasia of epithelial tissue	4.61E-03					79	MFRP,GABRA5,GDA,F2R,SGK1,BAIAP3,MSX1,KCNH5,CA12,HBA1/HBA2,EN1,GPX3,KCNK5,FAM117A,PXDN,MYO5B,GPR26,LHX9,GABRQ,BIRC7,TTR,NGEF,ZCCHC12,ABCA4,ANGPTL6,HIF3A,AQP1,TNNI3,TACR3,NDST4,SERTM1,IGFBP2,IL33,GPC5,SLC6A11,RASGRF2,BASP1,HMCN1,CPNE5,SLC37A1,DLK1,DGKK,C2orf40,ALAS2,TMEM150B,CRHR2,FAM107A,SLIT1,SLC17A6,FAM19A1,MEIS2,TAC1,SHOX2,TACR1,IGFN1,KL,CAMKV,F5,TMPRSS3,SST,ENPP2,KCNC2,GABRA2,TMEM72,KCNE2,PAK6…
Drug Metabolism, Lipid Metabolism, Small Molecule Biochemistry	synthesis	synthesis of prostaglandin E2	4.68E-03					4	TACR1,CRH,TAC1,IGHM
Neurological Disease	myoclonic seizure	myoclonic seizure	4.68E-03					2	GABRA5,GABRA2
Amino Acid Metabolism, Lipid Metabolism, Molecular Transport, Small Molecule Biochemistry	release	release of GABA	4.68E-03					2	CRH,SST
Molecular Transport	transport	transport of phosphate	4.68E-03					2	KL,SLC17A6
Cancer, Dermatological Diseases and Conditions, Organismal Injury and Abnormalities	squamous cell skin cancer	squamous cell skin cancer	4.74E-03					12	SLIT1,KL,ABCA4,F5,KCNH5,PXDN,TACR3,MYO5B,NDST4,MYBPC1,CRB2,TMEM72
Molecular Transport	transport	transport of monovalent inorganic cation	4.74E-03					5	KCNK5,KCNE2,SGK1,AQP1,SLC5A5
Lipid Metabolism, Molecular Transport, Small Molecule Biochemistry	concentration	concentration of cholesterol	4.93E-03		-0.391		-0.532	6	IL33,CRHR2,DLK1,ANGPTL6,CRH,TCF7L2
Endocrine System Disorders, Gastrointestinal Disease, Metabolic Disease	diabetes mellitus	diabetes mellitus	5.05E-03					14	GABRA5,TTR,KCNE2,F2R,CARTPT,CA12,AQP1,LARS2,HBA1/HBA2,VIP,IGFBP2,IGHM,GABRA2,TCF7L2
Energy Production, Lipid Metabolism, Small Molecule Biochemistry	oxidation	oxidation of lipid	5.08E-03		1.342		1.890	5	SLN,CARTPT,KL,SNCG,VIP
Cell Signaling, Nucleic Acid Metabolism, Small Molecule Biochemistry	synthesis	synthesis of cyclic AMP	5.08E-03		-1.024		-0.684	5	CRHR2,CRH,SST,TAC1,VIP
Lymphoid Tissue Structure and Development, Organ Morphology, Organismal Development	abnormal morphology	abnormal morphology of marginal zone of spleen	5.10E-03					2	DLK1,IGHM
Cell-To-Cell Signaling and Interaction, Hematological System Development and Function, Hypersensitivity Response, Immune Cell Trafficking, Inflammatory Response	adhesion	adhesion of mast cells	5.10E-03					2	IL33,F2R
Nutritional Disease	central obesity	central obesity	5.10E-03					2	CA12,SHOX2
Cellular Growth and Proliferation	colony formation	colony formation of cervical cancer cell lines	5.10E-03					2	BIRC7,FOLR1
Cell Morphology	modulation	modulation of cells	5.10E-03					2	SST,VIP
Cancer, Endocrine System Disorders, Organismal Injury and Abnormalities, Reproductive System Disease	mucinous ovarian cancer	mucinous ovarian cancer	5.10E-03					2	GPX3,IGFBP2
Drug Metabolism, Endocrine System Development and Function, Molecular Transport, Small Molecule Biochemistry	secretion	secretion of glucagon	5.10E-03					2	CARTPT,CRH
Connective Tissue Disorders, Hematological Disease	thalassemia	thalassemia	5.10E-03					2	HBA1/HBA2,Hbb-b1
Cellular Assembly and Organization	formation	formation of cytoskeleton	5.12E-03		-0.896	bias	-0.257	7	TACR1,GDA,F2R,SGK1,CRH,SST,TAC1
Amino Acid Metabolism, Cell-To-Cell Signaling and Interaction, Molecular Transport, Small Molecule Biochemistry	release	release of L-glutamic acid	5.13E-03					3	CRH,SST,TAC1
Cardiovascular Disease	atherosclerosis	atherosclerosis	5.15E-03					8	IL33,GABRA5,F2R,KL,F5,HBA1/HBA2,GABRA2,FOLR1
Embryonic Development, Organ Development, Organismal Development, Tissue Development	development	development of sensory organ	5.36E-03					9	MFRP,Miat,ABCA4,HIF3A,MSX1,MEIS2,AQP1,SIX3,ASPA
Cancer, Organismal Injury and Abnormalities	abdominal adenocarcinoma	abdominal adenocarcinoma	5.46E-03					53	GABRA5,MFRP,F2R,GDA,SGK1,BAIAP3,KCNH5,MSX1,EN1,GPX3,KCNK5,PXDN,MYO5B,GPR26,LHX9,GABRQ,BIRC7,NGEF,ZCCHC12,ABCA4,HIF3A,NDST4,TACR3,IGFBP2,RASGRF2,SLC6A11,BASP1,HMCN1,CPNE5,C2orf40,DGKK,ALAS2,FAM107A,SLIT1,SLC17A6,MEIS2,TACR1,IGFN1,KL,F5,TMPRSS3,ENPP2,KCNC2,GABRA2,TRIM36,CRB2,ASPA,PNPLA7,CLEC7A,CLIC6,MYBPC1,SIX3,TCF7L2
Developmental Disorder	hypertrophy	Hypertrophy	5.46E-03		1.520		1.381	8	IL33,GPX3,KCNE2,F2R,SGK1,KL,SNCG,VIP
Neurological Disease, Psychological Disorders	delirium	delirium	5.51E-03					3	GABRQ,GABRA5,GABRA2
Cellular Development, Hematological System Development and Function, Hematopoiesis	maturation	maturation of hematopoietic progenitor cells	5.51E-03					3	IL33,SST,IGHM
Nervous System Development and Function	neuroprotection	neuroprotection	5.51E-03					3	TTR,F2R,CRH
Hematological Disease	anisocytosis	anisocytosis	5.52E-03					2	HBA1/HBA2,Hbb-b1
Cellular Movement	cell movement	cell movement	5.53E-03		-1.344		-0.365	23	BIRC7,SLIT1,F2R,PAK6,SGK1,CRH,AQP1,TAC1,SNCG,VIP,IGFBP2,FOLR1,TACR1,IL33,EN1,CLEC7A,KL,SST,IGHM,ENPP2,SLC5A5,MYO5B,TCF7L2
Organismal Development	morphology	morphology of body cavity	5.59E-03					15	KCNE2,F2R,CRH,MSX1,TNNI3,SHOX2,Hbb-b1,IGFBP2,CLEC7A,KL,DLK1,SST,IGHM,TCF7L2,LHX9
Cancer, Organismal Injury and Abnormalities, Reproductive System Disease	female genital tract serous cancer	female genital tract serous cancer	5.60E-03					7	IL33,GPX3,F2R,AQP1,TNNI3,ENPP2,IGFBP2
Cardiovascular System Development and Function	abnormal morphology	abnormal morphology of cardiovascular system	5.65E-03					9	CRHR2,F2R,MSX1,TNNI3,ENPP2,HBA1/HBA2,SHOX2,VIP,Hbb-b1
Cancer, Gastrointestinal Disease, Organismal Injury and Abnormalities	esophageal adenocarcinoma	esophageal adenocarcinoma	5.73E-03					7	GABRA5,MFRP,HMCN1,F5,SST,PXDN,SLC5A5
Digestive System Development and Function	morphology	morphology of digestive system	5.84E-03					9	CLEC7A,KCNE2,MSX1,SST,IGHM,VIP,TCF7L2,SIX3,FOLR1
Cell Signaling, Post-Translational Modification	activation	activation of protein kinase C	5.97E-03					2	CRHR2,F2R
Connective Tissue Development and Function, Lipid Metabolism, Small Molecule Biochemistry, Tissue Morphology	lipolysis	lipolysis of adipocytes	5.97E-03					2	SHOX2,SNCG
Endocrine System Disorders, Gastrointestinal Disease, Inflammatory Disease, Inflammatory Response	inflammation	inflammation of pancreas	6.00E-03					4	IL33,F5,IGHM,VIP
Cell-To-Cell Signaling and Interaction	activation	activation of cells	6.05E-03		-1.891		-1.060	13	TTR,F2R,ABCA4,CARTPT,CRH,TAC1,VIP,IL33,TACR1,CLEC7A,F5,SST,IGHM
Cell-To-Cell Signaling and Interaction, Cellular Growth and Proliferation	stimulation	stimulation of cells	6.10E-03		-1.835	bias	-0.780	6	IL33,CARTPT,Nrgn,CRH,TAC1,VIP
Cancer, Organismal Injury and Abnormalities, Reproductive System Disease	tumorigenesis	tumorigenesis of reproductive tract	6.17E-03					38	FAM107A,SLIT1,F2R,SGK1,BAIAP3,MSX1,KCNH5,MEIS2,HBA1/HBA2,TACR1,GPX3,KL,F5,TMPRSS3,IGHM,ENPP2,MYO5B,GPR26,GABRA2,LHX9,GABRQ,TTR,ZCCHC12,ABCA4,HIF3A,AQP1,TNNI3,CPNE6,TRIM36,IGFBP2,ASPA,FOLR1,PNPLA7,IL33,RASGRF2,HMCN1,C2orf40,MYBPC1
Cellular Compromise, Inflammatory Response	degranulation	degranulation of cells	6.18E-03		-1.452		-0.905	5	TACR1,IL33,SGK1,CRH,TAC1

## Sheet: Top Tox functions
Tox Functions for VIB1-VIB->FVR->CombResults_all_WTvsKO_FvR_curated - 2016-01-07 12:05 PM
Categories	Functions	Diseases or Functions Annotation	p-Value	Predicted Activation State	Activation z-score	Notes	Bias-corrected z-score	# Molecules	Molecules
Kidney Failure	chronic kidney disease	end-stage chronic kidney disease	1.08E-04					3	GABRA5,F2R,GABRA2
Kidney Failure	renal failure	end-stage renal failure	1.08E-04					3	GABRA5,F2R,GABRA2
Kidney Failure	end stage renal disease	end stage renal disease	3.97E-04					5	TTR,GABRA5,F2R,TNNI3,GABRA2
Kidney Failure	failure	failure of kidney	1.03E-03					6	TTR,GABRA5,F2R,TNNI3,HBA1/HBA2,GABRA2
Cardiac Infarction	ST-elevation myocardial infarction	ST-elevation myocardial infarction	2.27E-03					2	F2R,TNNI3
Cardiac Inflammation	carditis	carditis	3.64E-03					3	IL33,F2R,IGHM
Cardiac Arteriopathy	coronary artery disease	coronary artery disease	3.77E-03					6	GABRA5,F2R,KL,HBA1/HBA2,GABRA2,FOLR1
Cardiac Enlargement	enlargement	enlargement of right ventricle	4.46E-03					1	HIF3A
Cardiac Arrythmia	familial atrial fibrillation type 4	familial atrial fibrillation type 4	4.46E-03					1	KCNE2
Glomerular Injury	focal segmental glomerulosclerosis type 9	focal segmental glomerulosclerosis type 9	4.46E-03					1	CRB2
Cardiac Arrythmia	susceptibility to acquired long QT syndrome type 6	susceptibility to acquired long QT syndrome type 6	4.46E-03					1	KCNE2
Liver Necrosis/Cell Death	apoptosis	apoptosis of Kupffer cells	8.90E-03					1	SST
Heart Failure	heart failure	chronic heart failure acute decompensated disease stage heart failure	8.90E-03					1	TNNI3
Heart Failure	heart failure	chronic heart failure stable disease stage heart failure	8.90E-03					1	TNNI3
Cardiac Arrythmia	digenic long QT syndrome 3/6	digenic long QT syndrome 3/6	8.90E-03					1	KCNE2
Cardiac Stress Response	oxidative stress response	oxidative stress response of cardiomyocytes	8.90E-03					1	IL33
Liver Fibrosis	hepatic fibrosis	severe hepatic fibrosis	8.90E-03					1	IL33
Cardiac Arrythmia	acquired long QT syndrome	acquired long QT syndrome	1.33E-02					1	KCNE2
Liver Cirrhosis	cirrhosis	advanced stage cirrhosis	1.33E-02					1	F5
Cardiac Inflammation	myocarditis	myocarditis	1.44E-02					2	F2R,IGHM
Renal Hypoplasia	hypoplasia	hypoplasia of renal cortex	1.77E-02					1	KL
Cardiac Stenosis	stenosis	stenosis of aortic valve	1.87E-02					2	GABRA5,GABRA2
Decreased Levels of Albumin	localization	decreased localization of albumin	2.21E-02					1	KL
Cardiac Inflammation	inflammation	inflammation of myocardium	2.21E-02					1	TNNI3
Renal Damage	damage	damage of kidney	2.52E-02					3	GPC5,KL,IGHM
Renal Regeneration	regeneration	regeneration of kidney	2.65E-02					1	KL
Renal Inflammation, Renal Nephritis	tubular nephritis	tubular nephritis	2.65E-02					1	IGHM
Cardiac Arrythmia, Tachycardia	ventricular tachycardia	ventricular tachycardia	2.86E-02					2	KCNE2,TAC1
Cardiac Infarction	non-ST elevation myocardial infarction	non-ST elevation myocardial infarction	3.08E-02					1	F2R
Cardiac Arteriopathy	premature coronary artery disease	early-onset premature coronary artery disease	3.51E-02					1	FOLR1
Cardiac Output	cardiac output	cardiac output of heart	4.37E-02					1	VIP
Glomerular Injury, Renal Damage	injury	injury of podocytes	4.37E-02					1	GPC5
Glomerular Injury	expansion	expansion of mesangial matrix	5.22E-02					1	KL
Biliary Hyperplasia	proliferation	proliferation of cholangiocytes	5.22E-02					1	SST
Renal Dilation	dilation	dilation of renal tubule	5.65E-02					1	KL
Increased Levels of Creatinine	clearance	increased clearance of creatinine	5.65E-02					1	KL
Renal Damage	injury	injury of kidney	5.88E-02					2	GPC5,IGHM
Liver Cirrhosis	primary biliary cirrhosis	primary biliary cirrhosis	6.85E-02					2	F2R,DLK1
Cardiac Arrythmia, Tachycardia	hemodynamically unstable ventricular tachycardia	hemodynamically unstable ventricular tachycardia	6.90E-02					1	KCNE2
Cardiac Arrythmia	ventricular fibrillation	recurrent ventricular fibrillation	6.90E-02					1	KCNE2
Cardiac Arrythmia	Brugada syndrome	Brugada syndrome	7.32E-02					1	KCNE2
Liver Necrosis/Cell Death	cell death	cell death of liver cells	7.95E-02					3	TACR1,IL33,SST
Cardiac Inflammation	pericarditis	pericarditis	8.15E-02					1	IL33
Liver Cirrhosis	cirrhosis	Cirrhosis	8.45E-02					3	F2R,DLK1,F5
Renal Atrophy	atrophy	atrophy of renal tubule	8.56E-02					1	KL
Cardiac Fibrosis	fibrosis	fibrosis of myocardium	8.56E-02					1	TNNI3
Cardiac Infarction	myocardial infarction	myocardial infarction	9.22E-02					3	KCNE2,F2R,TNNI3
Hepatocellular Carcinoma, Liver Hyperplasia/Hyperproliferation	hepatocellular carcinoma	hepatocellular carcinoma	9.33E-02					34	CRHR2,GABRA5,SLIT1,SGK1,FAM19A1,KCNH5,CA12,TAC1,SHOX2,IGFN1,F5,PXDN,ENPP2,KCNC2,MYO5B,TMEM72,GABRQ,NGEF,ZCCHC12,ABCA4,HIF3A,AQP1,LARS2,TRIM36,SERTM1,CRB2,IGFBP2,GPC5,PNPLA7,SLC6A11,HMCN1,DGKK,TCF7L2,SIX3
Renal Necrosis/Cell Death	apoptosis	apoptosis of renal tubular epithelial cells	9.37E-02					1	KL
Cardiac Pulmonary Embolism	pulmonary embolism	pulmonary embolism	1.02E-01					1	F5
Cardiac Hypertrophy	hypertrophy	hypertrophy of right ventricle	1.06E-01					1	VIP
Cardiac Hypertrophy	hypertrophy	hypertrophy of heart	1.13E-01					4	IL33,GPX3,F2R,VIP
Cardiac Dilation	dilation	dilation of heart	1.14E-01					1	TNNI3
Liver Fibrosis	fibrosis	fibrosis of liver	1.19E-01					2	IL33,F2R
Cardiac Hypertrophy	ventricular hypertrophy	ventricular hypertrophy	1.23E-01					2	F2R,VIP
Glomerular Injury	glomerulosclerosis	glomerulosclerosis	1.25E-01					2	KL,CRB2
Cardiac Necrosis/Cell Death	cell viability	cell viability of cardiomyocytes	1.33E-01					1	SST
Heart Failure	chronic heart failure	chronic heart failure	1.45E-01					1	CA12
Cardiac Dilation	dilation	dilation of left ventricle	1.79E-01					1	F2R
Liver Necrosis/Cell Death	cell death	cell death of hepatocytes	1.79E-01					2	TACR1,IL33
Cardiac Hypertrophy	hypertrophy	hypertrophy of heart cells	1.79E-01					2	IL33,GPX3
Congenital Heart Anomaly	atrial septal defect	atrial septal defect	1.82E-01					1	MSX1
Renal Damage, Renal Tubule Injury	damage	damage of renal tubule	1.82E-01					1	KL
Renal Hypertrophy	hypertrophy	hypertrophy of kidney	1.82E-01					1	KL
Liver Necrosis/Cell Death	apoptosis	apoptosis of liver cells	1.84E-01					2	TACR1,SST
Liver Hyperplasia/Hyperproliferation	metastasis	metastasis of liver	2.11E-01					1	IGFBP2
Cardiac Fibrosis	fibrosis	fibrosis of heart	2.33E-01					2	TNNI3,IGHM
Liver Damage, Liver Inflammation/Hepatitis	chronic hepatitis C	chronic hepatitis C	2.42E-01					1	HBA1/HBA2
Nephrosis	nephrosis	nephrosis	2.92E-01					1	GPC5
Cardiac Necrosis/Cell Death	cell death	cell death of cardiomyocytes	3.00E-01					2	IL33,SST
Cardiac Dysfunction	dysfunction	dysfunction of heart	3.01E-01					1	TNNI3
Glomerular Injury, Renal Fibrosis	fibrosis	fibrosis of kidney	3.07E-01					1	KL
Pulmonary Hypertension	pulmonary hypertension	Pulmonary Hypertension	3.10E-01					1	VIP
Liver Enlargement, Liver Hepatomegaly	hepatomegaly	hepatomegaly	3.17E-01					1	DLK1
Cardiac Hypertrophy	hypertrophy	hypertrophy of left ventricle	3.23E-01					1	F2R
Increased Levels of Hematocrit	hematocrit	increased hematocrit of organism	3.47E-01					1	Hbb-b1
Increased Levels of Red Blood Cells	quantity	increased quantity of red blood cells	3.64E-01					1	Hbb-b1
Heart Failure	failure	failure of heart	3.81E-01					2	CA12,TNNI3
Cardiac Congestive Cardiac Failure, Heart Failure	congestive heart failure	congestive heart failure	3.86E-01					1	TNNI3
Liver Steatosis	hepatic steatosis	hepatic steatosis	4.30E-01					2	DLK1,ANGPTL6
Cardiac Hypertrophy	hypertrophy	hypertrophy of cardiomyocytes	4.76E-01					1	IL33
Liver Necrosis/Cell Death	apoptosis	apoptosis of hepatocytes	4.78E-01					1	TACR1
Renal Proliferation	cell proliferation	cell proliferation of kidney cell lines	5.89E-01					1	TTR
Cardiac Necrosis/Cell Death	apoptosis	apoptosis of cardiomyocytes	6.07E-01					1	IL33

## Sheet: Regulator Effect Networks
Regulator Effects for VIB1-VIB->FVR->CombResults_all_WTvsKO_FvR_curated - 2016-01-07 12:05 PM
Consistency Score	Node Total	Regulator Total	Regulators	Target Total	Target Molecules in Dataset	Disease & Function Total	Diseases & Functions	Known Regulator-Disease/Function Relationships
1.500	6	1	ADCYAP1	4	CARTPT,CRH,SST,VIP	1	depolarization of cells	100% (1/1)

## Sheet: Top Networks
Networks for VIB1-VIB->FVR->CombResults_all_WTvsKO_FvR_curated - 2016-01-07 12:05 PM
ID	Score	Focus Molecules	Top Diseases and Functions	Molecules in Network
1	42	20	Molecular Transport, Digestive System Development and Function, Organ Morphology	ADCY,ALAS2,AQP1,BIRC7,CARTPT,CLEC7A,CRH,Cg,Creb,ERK1/2,GDA,HBA1/HBA2,Hbb-b1,KCNE2,KL,Lh,MYO5B,Mek,PARP,RASGRF2,SLC17A6,SLC5A5,SLC6A11,SNCG,SST,STAT5a/b,Secretase gamma,Sos,TAC1,TMEM72,TSH,Vegf,caspase,hemoglobin,histone deacetylase
2	29	15	Cell Signaling, Behavior, Nervous System Development and Function	ASPA,AVPR1B,BASP1,CPNE5,CRHR2,Calmodulin,F2R,FOLR1,FSH,G protein,GPR26,Gpcr,Histone h3,Jnk,MEIS2,Mapk,NFkB (complex),NGEF,NPY2R,NTSR1,Nrgn,PAK6,PLC,Pkc(s),Proinsulin,RAMP2,RXFP3,Rac,Ras homolog,SLIT1,TACR1,TACR2,TACR3,TCF7L2,voltage-gated calcium channel
3	27	14	Cell-To-Cell Signaling and Interaction, Molecular Transport, Small Molecule Biochemistry	ADCYAP1,CARTPT,CBLN2,CREB1,CYP11A1,DGKK,Dgk,EED,EGF,EMID1,FAM107A,FAM117A,FAM19A1,GAS1,GPNMB,HNF4A,HPGD,IFNG,INTS7,KCTD4,LARS2,LHX9,Lmo3,MAN1A1,NDST4,NR5A1,PAM,PNMT,PXDN,SLC18A2,SLC37A1,ST18,SULT2A1,VIPR2,miR-125b-5p (and other miRNAs w/seed CCCUGAG)
4	26	14	Cancer, Organismal Injury and Abnormalities, Gastrointestinal Disease	ADRB3,ANGPTL6,APP,ARNTL,AW551984,C1QTNF5,CA12,CAMKV,CEACAM6,CHAT,CLIC6,CRB2,CRHR2,CTTN,ECE1,EN1,ESR1,FIBP,GAP43,HTRA1,KCNK5,MFRP,MINOS1-NBL1/NBL1,NKX2-5,NPHP4,SERTM1,SHOX2,SIGIRR,SLC18A2,TMPRSS3,TPD52L1,UCN,ZCCHC12,cyclooxygenase,norepinephrine
5	19	11	Cancer, Organismal Injury and Abnormalities, Respiratory Disease	ABCA4,BAIAP3,C2orf40,CCND1,CD274,CD3,CHAT,ELF5,ENPEP,F5,FOSB,GPC5,GPX3,HMCN1,HRAS,Hist1h1b,IFN Beta,IFNB1,LHX2,MHC II,MSX1,NLRX1,ODC1,PDCD1,SATB1,SIX3,SLN,TLE3,TLE4,TLR1,TLR8,TP53INP1,TRIM36,XAF1,ethanol
6	19	12	Organ Morphology, Lipid Metabolism, Molecular Transport	Akt,Ap1,CPNE6,DLK1,ENPP2,ERK,GNRH,Growth hormone,HIF3A,IGFBP2,IGHM,IL1,IL12 (complex),IL12 (family),IL33,IgG1,IgG2a,Ige,Immunoglobulin,Insulin,Integrin,KCNC2,Mlc,Nfat (family),P38 MAPK,PI3K (complex),Pka,Pro-inflammatory Cytokine,SGK1,TNNI3,TTR,Tnf (family),VIP,calpain,chemokine
7	7	5	Connective Tissue Disorders, Dental Disease, Gastrointestinal Disease	Adaptor protein 2,DMD,DNM1,GABA,GABAR-A,GABARAP,GABRA1,GABRA2,GABRA3,GABRA4,GABRA5,GABRA6,GABRB1,GABRB2,GABRB3,GABRD,GABRE,GABRG1,GABRG2,GABRG3,GABRP,GABRQ,GABRR1,GABRR2,GABRR3,GPHN,IGFN1,MEOX2,MYBPC1,NSF,TNF,UBQLN1,chloride,pregnenolone
8	2	1	Connective Tissue Disorders, Developmental Disorder, Drug Metabolism	PNPLA7,POR

## Sheet: Top Tox Lists
Tox Lists for VIB1-VIB->FVR->CombResults_all_WTvsKO_FvR_curated - 2016-01-07 12:05 PM
Ingenuity Toxicity Lists	-log(p-value)	Ratio	Molecules
Renal Inorganic Phosphate Homeostasis (Mouse)	1.58E00	1.67E-01	KL
Acute Renal Failure Panel (Rat)	1.5E00	3.23E-02	AQP1,ASPA
Vasopressin-induced Genes in Inner Medullary Renal Collecting Duct Cells (Rat)	1.45E00	1.25E-01	SGK1
Long-term Renal Injury Pro-oxidative Response Panel (Rat)	1.25E00	7.69E-02	HIF3A
Recovery from Ischemic Acute Renal Failure (Rat)	1.22E00	7.14E-02	SGK1
Hepatic Fibrosis	1.14E00	2.02E-02	IL33,IGFBP2
Decreases Transmembrane Potential of Mitochondria and Mitochondrial Membrane	1.02E00	1.71E-02	IGHM,SST
LXR/RXR Activation	9.81E-01	1.63E-02	IL33,TTR
Cardiac Hypertrophy	9.78E-01	9.95E-03	IL33,GPX3,F2R,VIP
FXR/RXR Activation	9.63E-01	1.59E-02	IL33,TTR
Increases Cardiac Dilation	9.29E-01	3.57E-02	F2R
Liver Necrosis/Cell Death	8.8E-01	1.06E-02	IL33,TACR1,SST
Anti-Apoptosis	8.75E-01	3.12E-02	BIRC7
Cardiac Fibrosis	6.75E-01	1.04E-02	IGHM,TNNI3
Oxidative Stress	6.47E-01	1.75E-02	GPX3
Increases Renal Damage	5.17E-01	1.23E-02	GPC5
LPS/IL-1 Mediated Inhibition of RXR Function	5.08E-01	7.94E-03	IL33,NDST4
Increases Glomerular Injury	4.79E-01	1.11E-02	GPC5
Cardiac Necrosis/Cell Death	4.71E-01	7.43E-03	IL33,SST
Increases Liver Hyperplasia/Hyperproliferation	4.32E-01	9.71E-03	IGFBP2
Hepatic Cholestasis	2.83E-01	6.1E-03	IL33

## Sheet: 11 gene signature "Reactome"
Reactome.org
Pathway identifier	Pathway name	# Entities found	# Entities total	Entities ratio	Entities pValue	Entities FDR	# Reactions found	# Reactions total	Reactions ratio	Species identifier	Species name	Submitted entities found	Mapped entities	Found reaction identifiers
R-HSA-977441	GABA A receptor activation	3	13	0.00145122	6.65831e-07	2.26383e-05	1	1	0.00011546	48887	Homo sapiens	Gabra5;Gabra2	P47869;P31644;P14867	R-HSA-975340
R-HSA-975298	Ligand-gated ion channel transport	3	26	0.00290243	5.27469e-06	8.96697e-05	1	4	0.00046184	48887	Homo sapiens	Gabra5;Gabra2	P47869;P31644;P14867	R-HSA-975340
R-HSA-112316	Neuronal System	5	287	0.0320384	2.21314e-05	0.000243445	3	117	0.0135088	48887	Homo sapiens	Kcnc2;Gabra5;Slc6a11;Gabra2	Q96PR1;P47869;P31644;P14867;P48066	R-HSA-975340;R-HSA-1296127;R-HSA-444007
R-HSA-977443	GABA receptor activation	3	55	0.00613976	4.88495e-05	0.000390796	1	9	0.00103914	48887	Homo sapiens	Gabra5;Gabra2	P47869;P31644;P14867	R-HSA-975340
R-HSA-112315	Transmission across Chemical Synapses	4	208	0.0232195	0.000123895	0.000743367	2	97	0.0111996	48887	Homo sapiens	Gabra5;Slc6a11;Gabra2	P47869;P31644;P14867;P48066	R-HSA-975340;R-HSA-444007
R-HSA-112314	Neurotransmitter Receptor Binding And Downstream Transmission In The Postsynaptic Cell	3	140	0.0156285	0.000755502	0.00377751	1	52	0.00600393	48887	Homo sapiens	Gabra5;Gabra2	P47869;P31644;P14867	R-HSA-975340
R-HSA-983712	Ion channel transport	3	208	0.0232195	0.00235311	0.00941245	1	42	0.00484932	48887	Homo sapiens	Gabra5;Gabra2	P47869;P31644;P14867	R-HSA-975340
R-HSA-888593	Reuptake of GABA	1	4	0.000446528	0.0053452	0.0197726	1	2	0.00023092	48887	Homo sapiens	Slc6a11	P48066	R-HSA-444007
R-HSA-382551	Transmembrane transport of small molecules	4	604	0.0674258	0.00659086	0.0197726	2	301	0.0347535	48887	Homo sapiens	Gabra5;Slc6a11;Gabra2	P47869;P31644;P14867;P48066	R-HSA-975340;R-HSA-444007
R-HSA-71288	Creatine metabolism	1	10	0.00111632	0.0133139	0.0399417	1	5	0.000577301	48887	Homo sapiens	Slc6a11	P48066	R-HSA-200396
R-HSA-888590	GABA synthesis, release, reuptake and degradation	1	19	0.00212101	0.0251573	0.0503146	1	9	0.00103914	48887	Homo sapiens	Slc6a11	P48066	R-HSA-444007
R-HSA-442660	Na+/Cl- dependent neurotransmitter transporters	1	19	0.00212101	0.0251573	0.0503146	1	14	0.00161644	48887	Homo sapiens	Slc6a11	P48066	R-HSA-444007
R-HSA-114508	Effects of PIP2 hydrolysis	1	27	0.00301407	0.0355752	0.0649608	1	9	0.00103914	48887	Homo sapiens	Dgkk	Q5KSL6	R-HSA-426240
R-HSA-381676	Glucagon-like Peptide-1 (GLP1) regulates insulin secretion	1	42	0.00468855	0.0548342	0.0649608	1	11	0.00127006	48887	Homo sapiens	Kcnc2	Q96PR1	R-HSA-381713
R-HSA-1296072	Voltage gated Potassium channels	1	43	0.00480018	0.0561055	0.0649608	1	1	0.00011546	48887	Homo sapiens	Kcnc2	Q96PR1	R-HSA-1296127
R-HSA-112310	Neurotransmitter Release Cycle	1	50	0.0055816	0.0649608	0.0649608	1	31	0.00357926	48887	Homo sapiens	Slc6a11	P48066	R-HSA-444007
R-HSA-422356	Regulation of insulin secretion	1	80	0.00893056	0.102057	0.102057	1	37	0.00427202	48887	Homo sapiens	Kcnc2	Q96PR1	R-HSA-381713
R-HSA-351202	Metabolism of polyamines	1	83	0.00926546	0.105691	0.105691	1	35	0.0040411	48887	Homo sapiens	Slc6a11	P48066	R-HSA-200396
R-HSA-1296071	Potassium Channels	1	99	0.0110516	0.124848	0.124848	1	17	0.00196282	48887	Homo sapiens	Kcnc2	Q96PR1	R-HSA-1296127
R-HSA-425366	Transport of glucose and other sugars, bile salts and organic acids, metal ions and amine compounds	1	100	0.0111632	0.126032	0.126032	1	74	0.00854405	48887	Homo sapiens	Slc6a11	P48066	R-HSA-444007
R-HSA-163685	Integration of energy metabolism	1	107	0.0119446	0.134284	0.134284	1	64	0.00738945	48887	Homo sapiens	Kcnc2	Q96PR1	R-HSA-381713
R-HSA-416476	G alpha (q) signalling events	1	191	0.0213217	0.22789	0.22789	1	20	0.0023092	48887	Homo sapiens	Dgkk	Q5KSL6	R-HSA-426240
R-HSA-76002	Platelet activation, signaling and aggregation	1	230	0.0256754	0.268113	0.268113	1	113	0.013047	48887	Homo sapiens	Dgkk	Q5KSL6	R-HSA-426240
R-HSA-425407	SLC-mediated transmembrane transport	1	271	0.0302523	0.30832	0.30832	1	182	0.0210137	48887	Homo sapiens	Slc6a11	P48066	R-HSA-444007
R-HSA-71291	Metabolism of amino acids and derivatives	1	330	0.0368386	0.362634	0.362634	1	206	0.0237848	48887	Homo sapiens	Slc6a11	P48066	R-HSA-200396
R-HSA-881907	Gastrin-CREB signalling pathway via PKC and MAPK	1	437	0.0487832	0.451276	0.451276	1	68	0.00785129	48887	Homo sapiens	Dgkk	Q5KSL6	R-HSA-426240
R-HSA-109582	Hemostasis	1	526	0.0587185	0.516235	0.516235	1	310	0.0357926	48887	Homo sapiens	Dgkk	Q5KSL6	R-HSA-426240
R-HSA-388396	GPCR downstream signaling	1	979	0.109288	0.750627	0.750627	1	62	0.00715853	48887	Homo sapiens	Dgkk	Q5KSL6	R-HSA-426240
R-HSA-1430728	Metabolism	2	1891	0.211096	0.755279	0.755279	2	1774	0.204826	48887	Homo sapiens	Kcnc2;Slc6a11	Q96PR1;P48066	R-HSA-381713;R-HSA-200396
R-HSA-372790	Signaling by GPCR	1	1292	0.144229	0.845726	0.845726	1	314	0.0362545	48887	Homo sapiens	Dgkk	Q5KSL6	R-HSA-426240
R-HSA-162582	Signal Transduction	1	2429	0.271154	0.977529	0.977529	1	1693	0.195474	48887	Homo sapiens	Dgkk	Q5KSL6	R-HSA-426240
Based on 11 gene signature assuming Tagwise FDR 0.2 below
Meis2
Baiap3
AW551984
Dgkk
Gabra5
Nrgn
Kcnc2
Gpr26
Slc6a11
Il33
Gabra2
Identifiers not found in Reactome Network
Il33
AW551984
Meis2
Baiap3
Nrgn
Gpr26

[truncated: 1 more sheets: 99 gene signature "Reactome"]
